# Supplementary material for: Establishment of a CRISPR-Based Lentiviral Activation Library for Transcription Factor Screening in Porcine Cells
Source: Animals (Basel). 2024 Dec 25;15(1):19. doi: 10.3390/ani15010019 (PMC11718943; doi:10.3390/ani15010019)
Supplement: Supplementary file 1 [file animals-15-00019-s001.zip]

Archive with 3 entries (3 files):
- Supplementary Table S1. List of 1264 transcription factors and 5056 sgRNAs.xlsx
- Supplementary Table S2. QPCR primers and gene knock-in identification primers.pdf
- Supplementary Table S3. Transcription factors with activation effect.xlsx
