# Supplementary material for: Establishment of a CRISPR-Based Lentiviral Activation Library for Transcription Factor Screening in Porcine Cells
Source: Animals (Basel). 2024 Dec 25;15(1):19. doi: 10.3390/ani15010019 (PMC11718943; doi:10.3390/ani15010019)
Supplement: Supplementary file 1 [file animals-15-00019-s001.zip › Supplementary Table S1. List of 1264 transcription factors and 5056 sgRNAs.xlsx]

## Sheet: sgRNA
sgRNA_ID	sgRNA
ADNP.1	TTTAGCAGCCAAATTAGGCC
ADNP.2	TAATACAATGGGAGAACATC
ADNP.3	CCTCCCGCCTGATGTAGTCC
ADNP.4	CTCTTTCTCGGCCGCCATTT
ADNP2.1	GGACCCAAGAACTATAATTA
ADNP2.2	TGCTTAGGTCGAACATCACG
ADNP2.3	TACTCATATTGACACCAAGT
ADNP2.4	ATTATAGTGACCTAGGCATC
AEBP2.1	GCATATCCTACTTAGACAAC
AEBP2.2	CTTACTAAGGTGGGGTACTC
AEBP2.3	TGGCTCTAATGCAGCGCGTA
AEBP2.4	GTCAGCCTGCACACGCGCTA
AFF1.1	GTAACTTAAGAATTCCTGGG
AFF1.2	TAATCTATGCGCCCCTGGTG
AFF1.3	AGGCGATGATAGCCAACATC
AFF1.4	CTCTCCGGGTGGAATACCGC
AFF3.1	GTGAATGTTGTCCACGCTAC
AFF3.2	TCACAGGTGTCAAACGCTAT
AFF3.3	GGCTTTAAGAGGTGTGGTAC
AFF3.4	GTGCAGCAAGGTCTACCAGA
AFF4.1	TTGATCCTAGTGCAGCAAGG
AFF4.2	GACCTAAACATTGCAATCTA
AFF4.3	TCTGGACAGTTAACCACACT
AFF4.4	GCGTAGCCGCTAGCGAGGTT
AHCTF1.1	GAATGTAGCTGTTAGGATAG
AHCTF1.2	CACATCTCAACTATACCAAG
AHCTF1.3	CGGCGGGCTCCCTATTGCTA
AHCTF1.4	TTCTCGCGAGTGTTCGACCT
AHR.1	ATGCCCGTTGGAGTCTATTG
AHR.2	TCTGCGCTGTTAACCAGAGT
AHR.3	TCTCGGCACCTAGCGTCGAG
AHR.4	GTGCCGTCTATACCAGCGGA
AIRE.1	CCATTCCCGTTCTACGCACA
AIRE.2	ACCGGGCCAGTCTATGTTAG
AIRE.3	TTGGGGCCCTGTTCAAACGG
AIRE.4	ACAAGTCCAGCGACACCCCG
AKNA.1	AATGGCTCCGCATGATTTGA
AKNA.2	GTAGTAGCTTCTATTCACGG
AKNA.3	ATTTGGAGTAGAATGCGCTT
AKNA.4	AAAGGCCTCCAATCCGGGCG
ALX1.1	TTCTAGGCAGCCGTCGACCT
ALX1.2	TGCAACGGCCGGTGCGAGAA
ALX1.3	CCGCGTCCGCTTTCAACCCA
ALX1.4	GCCCTTTAAGACGTCCCGGC
ALX3.1	TGTCAGAACTCGTTCCTGAG
ALX3.2	ACAAGTTGGTTGCCCCGAAT
ALX3.3	TGGGCACTATCGTTACGTAG
ALX3.4	AGAACCATCCACGTCACGTG
ALX4.1	CCGCAGATCGCTCGCCATCT
ALX4.2	TCGGAGTAGAGGACCGACCA
ALX4.3	CACGCAGACTACCACGGCTT
ALX4.4	GCAGCAGAAGATTCCGACCC
ANKZF1.1	ATTTATAAGGGAACTCTCGA
ANKZF1.2	TGGTCCCACTACCAGTCTTT
ANKZF1.3	TCGATTCCTCCAACGTCCGC
ANKZF1.4	CCCCGTGTAGGGCGCACTAT
AP5Z1.1	GGTGTCATTTGCGAAACGCG
AP5Z1.2	GTCCCCACACAAACCGTCAT
AP5Z1.3	TTCCTTGCAAACCGCTGGAC
AP5Z1.4	TTTGACGGAGCGCTCAACGC
AR.1	TGTGGAACAACTATACTAAC
AR.2	TGATCAATGTCATGCGCATT
AR.3	TCACGGCATGTACACTGAAC
AR.4	CCTCGTGGCTTGCTAACGCC
ARGFX.1	TGCCGGGCTATGGCGTTGAG
ARGFX.2	TGTACTACATATTCGTGTGT
ARGFX.3	ACTGTGCACTACTATTGCGC
ARGFX.4	AGGAGGTTATGGTCCGTTAC
ARHGAP35.1	GTGACTTCGAGGCCGACTTA
ARHGAP35.2	TCAAAGGAACTGACCCTTAT
ARHGAP35.3	TCCACGATCCGTACTTCCGG
ARHGAP35.4	AAGAGGGAGCGACGTAACGT
ARID3A.1	AGTCAGGCAATACGGGATCT
ARID3A.2	GCCTTGTGCCGAATGGTAGC
ARID3A.3	AGGTTCACATTATCGTGTAG
ARID3A.4	CGAAGCGCACAGGACGCCAA
ARID5B.1	CTTCTCATAAACTCCCGATA
ARID5B.2	CGGACTCAGACGTTATGAAA
ARID5B.3	TTTATATAACCCAGCGCTAC
ARID5B.4	AGCTCCGCTGTGCATCTGAC
ARNT.1	GAGGACTACTTACAAGATCC
ARNT.2	GCCAAATTCACAATCAAAGG
ARNT.3	ACTGGTGGTGTTCGAGTATC
ARNT.4	GGAAATGCCAAATCGACCGG
ARNT2.1	TGTATTGTGCAAGCGCCATT
ARNT2.2	AGGTAGAAATCCATCTCCGG
ARNT2.3	ACTATAGTGGCGCCCTGCAA
ARNT2.4	GGGTGTTTACGTAGTGTACT
ARNTL.1	AACGAACCTGGTTTGACTTA
ARNTL.2	GGGAAGACAAGTTTCCACTA
ARNTL.3	CTGACCTCCAAGCGTCACAT
ARNTL.4	CTCCCTTAGAGCACTCGGAT
ARNTL2.1	AACGTAACTTGCGGAGTGCA
ARNTL2.2	ATATCGGGCTGCGTTCCAAG
ARNTL2.3	CGGATTTACCCTACCATTGC
ARNTL2.4	ATCCCCGCGCTGGCGAGTTT
ARX.1	CCCCAAGTGAGGACGCTATT
ARX.2	GCATAACTCTTGGATGCTCG
ARX.3	ACACTCTCAGATCGCGCGCA
ARX.4	GGCTAGCCCTGACGGGTTAA
ASCL1.1	TCAAGGCGTAACTAGGTGCG
ASCL1.2	GCAGAGGGTTACCGTCCGGT
ASCL1.3	TATCGTACTTAGTTCCACGG
ASCL1.4	GTTTGCAAGGAACGGGCGCA
ASCL2.1	ATGGTTGTGTAGCTCCGTGA
ASCL2.2	AGTATTTACTGCCCGCCTTG
ASCL2.3	CCAACCTTCAAAGGCGCGCG
ASCL2.4	TCGTGACTCGCGCGTGTGGT
ASCL3.1	GACGTCGGGACGCTTGTTTC
ASCL3.2	TGACGTCTAGGTGCGGCTTT
ASCL3.3	TGTTGAGGGCATTCGCGGTA
ASCL3.4	TGTGAATGGATTCAAAGCAG
ASCL4.1	ATCCGATCCTGATCCTCTAC
ASCL4.2	CTCTGTGTTCACACAACCAC
ASCL4.3	GAAAGTCTGGTCATAAACGT
ASCL4.4	CGACCTCTCTAATCCCAACC
ASH1L.1	TCTGGCGGTTAGTCATGATT
ASH1L.2	CTGGGGCTTAAGATACGATT
ASH1L.3	CCTAAAGAAGAACCGGTGCG
ASH1L.4	CCATCGAGGTAAATAGTCAT
ATF1.1	GCTGGCTAGCTGTCTTCGGT
ATF1.2	TTTGTCTAGGGTATCTTGAA
ATF1.3	GACGCGACGCCATGTTGAGC
ATF1.4	TGCTCCCGTGTACCCGGTAG
ATF2.1	TTTGCTCACACTAGGCATTT
ATF2.2	GATGAACCTGTGCCTACCCA
ATF2.3	TTTCGCGCCTTAGGCGTGTA
ATF2.4	GCCAGCGGTCGAGTAGTCTT
ATF3.1	GACTGTTTAGCAATGTCCGA
ATF3.2	GCACCTGACATTCCTCCGAG
ATF3.3	TACTTGTATATCCCAGGTAC
ATF3.4	ATATTTAGACGATGGCTCGC
ATF4.1	CTCAACCTGAATAGAGCGCA
ATF4.2	ACTCCTACGGTGTCCAATTG
ATF4.3	GCAAGTTACTGGCCCTAACC
ATF4.4	TTCACATTCGGGCCTAAACC
ATF5.1	TAGGAAGAGCAGCCTGTACT
ATF5.2	GTAGGATTAGGGTCGACTCT
ATF5.3	AGCAAAGACCCTCGTCTACG
ATF5.4	GCGCCCGTCTGCGATTTGAA
ATF6.1	AAAGTGCATGACGGGATCCG
ATF6.2	GAATAGAATAGGCCATCTAA
ATF6.3	GCTCAGCTAGGATTAGTATC
ATF6.4	TAGAGGGATACGTGTTCTTA
ATF6B.1	AATGATAGCGGTAGCGACGA
ATF6B.2	AACTCTGGTACTGCCCCGAT
ATF6B.3	TAAAGGCCTTGTACCGAAGG
ATF6B.4	GCTGTATAGGACCGGCCAAT
ATF7.1	TATTTACCGCCACCAAACCC
ATF7.2	CAGCAGACCCTCAGTATGTA
ATF7.3	ACTGGATCCCAGACCAGTTG
ATF7.4	AGGCGGTGGTTACACGTGTT
ATOH1.1	GGCAGACACCAACCTAATCA
ATOH1.2	ATGCAGAGCCTTCGTGTCAT
ATOH1.3	CATAAAGTCGATCTGGTGCG
ATOH1.4	ATACAGAAGGCTTCCGCGCC
ATOH7.1	ATTCATATGGGTTATCCACT
ATOH7.2	GCAGGCCGTGTATTCACAGT
ATOH7.3	TGGCTTGAATCTATTTGAGC
ATOH7.4	AATATGCGTCCGGAGAAATG
ATOH8.1	GTGTCTTGGTTGAGTATCGA
ATOH8.2	GTCTAGCCAACCTCTCAAGG
ATOH8.3	AAGCCCCGTGCCAATCCTCA
ATOH8.4	ATCTGAAGTCGCCTCACCCT
ATXN7.1	ATATCTATTGCACGCCTTCT
ATXN7.2	CTATAGGCACGTAAGGTTAC
ATXN7.3	CGGGTAAACAGCCATGGAGG
ATXN7.4	TGGACCCTATCACCGCACCA
BACH1.1	GTAACTTTATGCGGGCTTGA
BACH1.2	ATTCATCGTGCCCTAGAATC
BACH1.3	AAACAACGGCGTCCGCTAAC
BACH1.4	GACGGAGCCGCACCGATCTT
BACH2.1	TGGATGGCTTGAACGTTTGC
BACH2.2	TAGCCGTTGCTGTATCCATC
BACH2.3	AGCTGACCGGTACCCCTCTT
BACH2.4	TACGCTAGTCGCCGGGCGTA
BARHL1.1	GGTGGGCAGCGAACCTCTTA
BARHL1.2	GACCTGGATCGGCGCTCAAA
BARHL1.3	CCTAACGAGGTGATTAGCCG
BARHL1.4	AGGGCTGAGAGCGGCAACCT
BARHL2.1	GGCCTCGCGCCTAGGGATTT
BARHL2.2	GACTGTGACGCTTCGTCGGA
BARHL2.3	CTTACCTTTAGACGCCAGCG
BARHL2.4	AGTTGAGAAACTCGGCTCCG
BARX1.1	ACAGTGTAGTTAGCCGGCAA
BARX1.2	TGATCGCTGTATATATGGTA
BARX1.3	GAGGCCTCGAATCTCGGCTA
BARX1.4	CTCTCTCCGACTGGGTCCGT
BARX2.1	TGGAGAGAGATTTCCGATCT
BARX2.2	GCGGACCCGCCACAATAGTC
BARX2.3	CGCGAAGTCAGGCGATCTTT
BARX2.4	ACACACCTGGAGCTCGTCCC
BATF.1	TCTCACAGAGACTATGTCTC
BATF.2	CTATTTCTACAGGGGGGGTC
BATF.3	CCCTGTAAGACCTTCAATAT
BATF.4	TGGTTTCTGGTAACTCGCGC
BATF2.1	TCTGGGTTACATCATGCGCG
BATF2.2	GACTTCAGTTGCGTCCGTGA
BATF2.3	AAGGCGAAAGTCTATACCCT
BATF2.4	CCCCTGGGCTCTACAATTGC
BATF3.1	TCACTTGCTCGGTTTACATT
BATF3.2	AGCGCTTGCTCACACGGATC
BATF3.3	GGTAATGTGCTAACGTTAAC
BATF3.4	ACGTGACTTCCACGAAGAGT
BBX.1	CACTGCGCATACCAGAATTT
BBX.2	GGACTCTTAATACCCAACAT
BBX.3	CAATGGGTTAGCTATCACAC
BBX.4	GTTCGGGACCTGTAGACAGT
BCL11A.1	GTCTATACGTACCTCTAGAT
BCL11A.2	AGGGGCTAATTACGCTCCGT
BCL11A.3	TGGTTTCGGAAGGAACACCC
BCL11A.4	AAAGAATGCCATTGCGGGAG
BCL11B.1	CCTTTGCTCCCCCCCGGAAA
BCL11B.2	CTGCGCACTGACAGCGCAAA
BCL11B.3	ATCTGTTGCTTGCCGCGGAC
BCL11B.4	GGCAATGTCCCGCCGCAAAC
BCL6.1	AGTGGCAAAGAGAACGCGGG
BCL6.2	CTGAACTTCTTACGGACTTT
BCL6.3	TCGTAGGATCCCGCATCGGT
BCL6.4	AGGTTTCGTTGCGAGGCTCG
BCL6B.1	TAAAGTGGACCCCCGTGACT
BCL6B.2	TTGGCGGAGCAAGGTTCATT
BCL6B.3	TCCATTGTCCTGCGACCGGA
BCL6B.4	CGCTGGGTGGTCGTAACGTA
BCLAF1.1	CCCAGGCAGTCTACTACTTA
BCLAF1.2	TCTCTTGAACTAGGTCCATT
BCLAF1.3	CCGAGCGGCTTAGACCGTCT
BCLAF1.4	AGTCTCGCGCGAGGATGTAG
BHLHA15.1	TGGAGTAGTAGGTCGTCGTG
BHLHA15.2	GGCCGACCCCCTTAGTACTT
BHLHA15.3	CAGCACGTCCAGGTGCGAGT
BHLHA15.4	GGACAAGGACACGTCGCTTT
BHLHA9.1	ACTCACAGTCCACCACGGGC
BHLHA9.2	CTTGAGGCCCAATCTTTACC
BHLHA9.3	TGCTCAGGAACCTTAACGTC
BHLHA9.4	CTTCCCTTGCGGTACCCATC
BHLHE22.1	TTAGCTACGAGCGCCACAAA
BHLHE22.2	AGTACATGGTATTTAGCGGC
BHLHE22.3	AAACAATCGCAGGCGCTATC
BHLHE22.4	ACCACCGGCTGGAGACGAAG
BHLHE23.1	ACCTAACATTTGCACGTCCA
BHLHE23.2	CGTCCTACCCTCGAACCTTG
BHLHE23.3	ACAGTTTGCCACTCGCTTAT
BHLHE23.4	TGAGCTCAAGTCGCTGTCGG
BHLHE40.1	GATACCACACTGATCAAGAT
BHLHE40.2	TTAGGCAGGCCTTTACTAGC
BHLHE40.3	GGATACGGTCAAACTTTGGT
BHLHE40.4	TGACTGACCCGAGGCGCAGT
BHLHE41.1	CTATTCTTAAAGCCTGGATC
BHLHE41.2	TCCTCTCAGAGGGCCGTTTA
BHLHE41.3	GAGCCCACGTTTACTACCGC
BHLHE41.4	CGTTCACGTTCCTATCCGTA
BMP2.1	ACTCCTCAATTAAGCTTGAT
BMP2.2	TAAATGAGTTGAGCTGCGCA
BMP2.3	GCGAGCGCCTCGTGGATTAC
BMP2.4	TTTCAACTGGCTAGCGCTAA
BNC1.1	TTTCAGAAGTCACACTTAGC
BNC1.2	GCAAAGGCTGAACACACGTC
BNC1.3	CATCGACTTAGCGCGTTAGC
BNC1.4	TGCGGACCTATCCCGGGATG
BNC2.1	GTGCACCTACACTGGCCAAC
BNC2.2	AATCGGCGGAGGCGAACACT
BNC2.3	TTTCGGGCAGTCGCCGGTCT
BNC2.4	ACTCAGTAGGCTCCGACTTG
BOLA1.1	GAAACTGTGAACGATAACTC
BOLA1.2	CACAGTAGCCACTCGAATGG
BOLA1.3	GCTAGAGCGGCATATTGTCG
BOLA1.4	AGTCTCCGCTACGCGATACC
BOLA2B.1	CCTTGCTTCAGTTACGAAAG
BOLA2B.2	GTCGACAGTAAGACTGCCTT
BOLA2B.3	CCGCCACTGGAGTACGTGAA
BOLA2B.4	GTTGAGTAACAGCTTGTTTA
BOLA3.1	GCATCCCATCTAGCCAGGAA
BOLA3.2	ACTCAACCATGTCAAAGACG
BOLA3.3	TGTGGTCTGGTATACCGTGA
BOLA3.4	CCCTCTTTAGAATCCTTCCC
BSX.1	CTTCTTCATACGATATGGTA
BSX.2	TGGAGAAGTACCGTTCGGTC
BSX.3	TCGGATCCCGCGAACACTCC
BSX.4	GTGCTAATCCTTGGGCGCAT
CAMTA1.1	TATCCAACATTAGCGCATTT
CAMTA1.2	CAACTAGCAGCATCCGCGAA
CAMTA1.3	CCTCATGACGGTCACGCTCG
CAMTA1.4	GTCCTATCCATCCGGCCCAT
CAMTA2.1	GCACCAAACATCATTCGGTC
CAMTA2.2	TAATAAGGACCGCCCGGGAT
CAMTA2.3	GGGGACGTGGATGTCTTATA
CAMTA2.4	CCAGCGCCGAGAACTCGTCT
CARHSP1.1	GGTTTGCTAACCGATAACCA
CARHSP1.2	AGCTTGTACTCAGTCCACCT
CARHSP1.3	TATATGCAGATCGCTTGCGG
CARHSP1.4	TGGTTCACGGGACGGTCTCG
CASZ1.1	ATCTACTTCCCTACTGTCGG
CASZ1.2	TGCGGGTCGAGCCTTATAGC
CASZ1.3	ATCTCACCGTGGGAGTGTTC
CASZ1.4	GGGAAGCAAACTGGCTCGCG
CBFB.1	TCTTACTCCACAATGGGTCC
CBFB.2	TGTCACCGACCACTATTGTT
CBFB.3	GGAAGTCATTGAGCGCAAGC
CBFB.4	GCGGATCGCGGAGTTGTGAA
CDC5L.1	AACGTCAGGCCTCTATCCGC
CDC5L.2	CTGTTCACTCGCTGAGTAGC
CDC5L.3	CGCCACAACTCCCTGTCCTA
CDC5L.4	GCGGGGACTGTAGTTTCGTT
CDX1.1	GAACGGGCTGTCGCGAAAGA
CDX1.2	GATTGGTTGGTAACCGGTTG
CDX1.3	GGAGCATGGCCAAACCGCAC
CDX1.4	GCCTCTAGGCCGCGAATCAA
CDX2.1	CAGTGAAGCCTATGCTCGCT
CDX2.2	TCGCGGTCGCTCAACTGAGA
CDX2.3	CAACGTTTCTGGCCAACCCG
CDX2.4	GCATGGTGAGGTTTGCCGTC
CDX4.1	AGGGCAATGATCCACTCTTC
CDX4.2	AGGGGAAGGAGTCTACGCTA
CDX4.3	TGCATGACACTCCACTCTAC
CDX4.4	AGTGTTGCCATGGCGTGGCT
CEBPA.1	TCTAATCTGATAGGATCGAT
CEBPA.2	CGTTCTTCTTTGGGATCGCG
CEBPA.3	TACTTCTGCGCGAAATCCGT
CEBPA.4	GCCCGGTATTTATACCGCGG
CEBPB.1	CATAGTCCAGTTAACGGGGA
CEBPB.2	AGCTCAGCAGATAACGCTGA
CEBPB.3	AAGATCTGGAGCGCGCCCTT
CEBPB.4	GATTGGCCGCTATTAGTGCG
CEBPE.1	TTTGAAGGTCACCGAGCGGC
CEBPE.2	CCTTAACTATCGTCACTATT
CEBPE.3	GGGTAGCTTGCCTGATTTGC
CEBPE.4	GCTCCGCATTTGCCCCCTTA
CEBPG.1	ATAGTAAACTTCTATCGGTC
CEBPG.2	CTTCTTTCTTGCAATAGCGA
CEBPG.3	GGCTCGCCTCTTCGTAGGCT
CEBPG.4	CGCCGCTAGCCAATCGAGAG
CEBPZ.1	TAGAGTAGGCTCTTAACCTA
CEBPZ.2	GTGACTCTGTAGCGCAGATA
CEBPZ.3	GACCAACCCCGCCAAGGTAT
CEBPZ.4	ACGTCATAGATCGTAGCGGA
CENPT.1	TTGTCCCGTAATGTACAGGT
CENPT.2	GGGTGTAAACGATCAGATAG
CENPT.3	TTTGCAGGCTTGGCGACTAG
CENPT.4	CCTAAGTCTTCCTAAGTTGC
CERS3.1	AGTGGTGACATACCCACCGT
CERS3.2	CCTTAAGTTCTATCTAGATC
CERS3.3	CCTATAGAGTTCGCAACTTG
CERS3.4	TCGGCGCAGCGGTGCATTCT
CERS6.1	GGTGATAAAGTTGTGTTAGA
CERS6.2	GGTGAGAGATCGTGTCACTC
CERS6.3	CCGCGTACTAGTTTAGCTAA
CERS6.4	TGCCTAGCTGCTTGACGCGA
CIC.1	CCCTATGTCACCCGCAATCC
CIC.2	TTGTGGCAAGCGTCGCTCGG
CIC.3	CTGGTGCTAGGAGGCCCGAT
CIC.4	GCGGGCAGTAATGACTGTTC
CIZ1.1	TTTCCCGTGTGGTAGTATGT
CIZ1.2	AAGGCGTTCAAGAGTCTTGA
CIZ1.3	CGAGAAGGCGATCGGCATAG
CIZ1.4	GGTAGTGGAGGGCTTAGTTC
CLOCK.1	AGTGTCTCTTAGTATTAGTC
CLOCK.2	CCATTGTCCTCTTAGTCACT
CLOCK.3	TTAAGACACTTGGTCCGCAC
CLOCK.4	GCGCATGCGACTTGCCCGTT
CPXCR1.1	GCCCTTTAAGAAAGTATTCC
CPXCR1.2	ATGATTGGATGAGGCAGGTG
CPXCR1.3	TTCAAGTCCCCTCATAATGA
CPXCR1.4	GGATTACTTCCTTCTTTAGC
CRAMP1.1	GCTTAGTGGAAGGGCACGAC
CRAMP1.2	GCCACGTAGGTCAGTCGGTC
CRAMP1.3	GTCTCGAATCCGGCGCGAAG
CRAMP1.4	CACAACATTACCCGCGTCGT
CREB1.1	TTGAGGTGAGTGCCTACAGT
CREB1.2	TTAGCAGGATTGCCGTATTG
CREB1.3	AAAGATGTGACCGACGGGCC
CREB1.4	AGCTCGGCTGTTTCCGTGCG
CREB3.1	TGGCGTCATTACCTGTCACT
CREB3.2	GTGGGTATGCATGACGGGTT
CREB3.3	TCGAGTTATGAGCGTGAGTC
CREB3.4	TCTCCAACAGGACCCGAAAC
CREB3L1.1	CGCGTATGCACGGGTTGGCA
CREB3L1.2	TCACATGACTATTAGCACCC
CREB3L1.3	CACTAGATTCTGCGAACCCT
CREB3L1.4	AAGTGACAGAAGCGGTACAC
CREB3L2.1	TGGTGACTAGCCAGACATTG
CREB3L2.2	TAGCGATTCTCCCATTTGTC
CREB3L2.3	CAGAAATCAGCGCGCGCGTC
CREB3L2.4	TATTCGATTGGTCCACGCTC
CREB3L3.1	GGGTTCTATATCGAGGACCC
CREB3L3.2	TCGTCCTGTGCCTTATCACC
CREB3L3.3	GGTTCGATCCCTGATGGAAC
CREB3L3.4	AGCTACAGCACCCCAGACTT
CREB3L4.1	GCTTCTGTTAATGTTAGAAC
CREB3L4.2	CTCCGCAACTATGTTTCATT
CREB3L4.3	TTCTCATAGCAACTCACAGC
CREB3L4.4	GAACACTACGAACATCAGTG
CREB5.1	ACAGGTGGTATTTATGAACG
CREB5.2	TCAGAAGTATGTGACGATCC
CREB5.3	GTAATTCACCTTTCGCCTGC
CREB5.4	TCTAAATCATTGCGGCCCGT
CREBL2.1	ATCAGTCTGATGTTCGGTTC
CREBL2.2	CGATCTATACAACACTTCAG
CREBL2.3	GAGTTATTCATAATGTCGGA
CREBL2.4	GCCATGCAGAGACTACGTTA
CREBRF.1	CAGTACATAAACGGTTCTGC
CREBRF.2	AGGGTCTCGATACCCAACGA
CREBRF.3	AAACAAGCCTTCGTAACACG
CREBRF.4	GGGGCGAGTCACGCGATTTC
CREBZF.1	ATCATCATTCTGATCGTGTG
CREBZF.2	AAGGTCTTGAGTAGCTCGTC
CREBZF.3	GAACTGTTAAGTCTGAGTAT
CREBZF.4	CACAGAACTCTCGCGATACC
CREM.1	ATACCTGAATTGCCCTTACC
CREM.2	AATTAAGGTGGCTAATTCCC
CREM.3	AAGCATAATCCACGTAGCGC
CREM.4	GCTCCCGGAAGCCAATCAAT
CRX.1	GTAAGGCTGCTCTCTATGAA
CRX.2	ATTATCATGCTCCATAGACT
CRX.3	GTCTGGGACTCTTCCTAATC
CRX.4	CGGGTTCATATACGCCATCA
CTCF.1	AGCCTATCGGGTGACCCATC
CTCF.2	CACTCCTTAGGTATCATCGC
CTCF.3	ATGACTCTCCAGTACCCTAG
CTCF.4	AAGCTGGATATGTTGACCCG
CTCFL.1	ATCCACCAACAAACCAGCGA
CTCFL.2	GCGGAGACTTGAGCGGGAGA
CTCFL.3	CTCGATCTGAAATTATGGGC
CTCFL.4	GGCTCACGGGGTACGGATCA
CUX1.1	GGAGGCTCTTGACCTACTAT
CUX1.2	GTCGGGACAGGAATCGCCAC
CUX1.3	TCGGTCTCTGAGTCCGGCTG
CUX1.4	GTAGTTCACACACAGCGATT
CUX2.1	CAGAACACTAACGTATTTAC
CUX2.2	GGAGGGGTATTTGTTATGCA
CUX2.3	CAAAGTCAAGTGCAATCGCG
CUX2.4	TGCGTAGACTCGTTGGCCGG
CXXC1.1	AATATTGTTAGAACAGCGGG
CXXC1.2	GTAGGCATGATCCTTGTAAT
CXXC1.3	GCGAGCGTTACCTTGACATC
CXXC1.4	TGACTACTGAGACCGTACGG
DACH1.1	CCCCCTACACACACCTAAAT
DACH1.2	ATCACATTAGCAACTAGCCT
DACH1.3	CCTTTAAGTTGGCAGCCGAT
DACH1.4	GGACTCGCATTTCGACTTGC
DACH2.1	CGCATCAACACCCTGTAAGT
DACH2.2	TGCTAGTTTGCTACTGTTGT
DACH2.3	GAATTTACACCAAGCGCGCT
DACH2.4	CGACTCCCGAATGCGCCGAA
DBP.1	CGTGTCGACCAGTATTGTAC
DBP.2	CATACCATGCAGGCGGTAGT
DBP.3	ACTACGCGACGGTATTCACG
DBP.4	GCGCGGGAGAAGAGCCATAC
DBX1.1	TCAAACTCCGCGATAGCCTA
DBX1.2	GTTATCCTAGAGCGTTAATT
DBX1.3	TTTACAAGTGTCATTGACGA
DBX1.4	ACTCGAGCTTCATTCGCCGG
DBX2.1	GCTTTAGGAGGCATACTACA
DBX2.2	TTTGCACAGTCTCAATTATC
DBX2.3	CCGGGAAAGAACAATAGACA
DBX2.4	AGAGCGTTGCATATTAACTA
DDIT3.1	AATCACTGATCTACTTCGTC
DDIT3.2	TAACAGATTGCGGCTTCGGA
DDIT3.3	ATAGAACGGGGGCTAATGTC
DDIT3.4	CTTGGGGGTCGACTTCGTGT
DEAF1.1	ATGGACCTGCATCGCGCTAC
DEAF1.2	CCGACAAAGGTCTGGCGCTT
DEAF1.3	GCGCTGTCGGACGCGCTAAT
DEAF1.4	TGCCGGATCGGCTCCTATTC
DLX1.1	ACAGGTGTCGCCTTAGCGAT
DLX1.2	AACGTTGGCAAACCCGTTAT
DLX1.3	CTACTCTGCGCCGCGCCTTT
DLX1.4	GAGTCGCGCAATGGTTGCGC
DLX2.1	GATCAGAGAGGGGTTTAGCG
DLX2.2	TTGTTACAACAACTGCCTAA
DLX2.3	GATTCGTACCTTCATGTCCG
DLX2.4	CAACAGCCAATCGAAAGCGC
DLX3.1	CAGATACCTAGATCCGGTCC
DLX3.2	TGTCCTGAGACGCGGTAGCC
DLX3.3	TTGGGCCTACAAGTCATTAT
DLX3.4	ACTCAATAGTGGAGTCGCCG
DLX4.1	GTGCCACATCTCACCAACGT
DLX4.2	ATCTGAAGGCTTACGCAGTC
DLX4.3	ATTTCGTCCGGCTTCGAGCG
DLX4.4	CGGCAGTGATAACCAATCCG
DLX5.1	AGAGTGAGGGCCAATACTTT
DLX5.2	GCTCTAGTGGTGATCTAGCT
DLX5.3	TGAGCGAGTAAAGACCGTCA
DLX5.4	AAGTCGCCGGATCGGATGCT
DLX6.1	CATGGGAGTCCGCAAGGAAT
DLX6.2	GGACGCTTAAGCCTGCGGTT
DLX6.3	AAACGCGTGGATCGGGTTAC
DLX6.4	ACTCCGCACTGCTGGTCGAT
DMBX1.1	TACAGGGAAGGCTGAGCTTT
DMBX1.2	AGCTCACTTGGGCGGCTATA
DMBX1.3	TACCAAGCGCCTACCTACGA
DMBX1.4	GGGGTTCATTGCTCGTGACC
DMRT1.1	CCCCTCACTACAATCTATGT
DMRT1.2	GGAACCAGAATGCTAACGCT
DMRT1.3	GCTGTGCATAATAGTCGTGC
DMRT1.4	CGCGCGCGGCGAAGAACTTT
DMRT2.1	GAAATTATGCTAACACCGTT
DMRT2.2	TACACATTTGAGTAACTCGG
DMRT2.3	ATCGTAAGACAGGACAGTAC
DMRT2.4	GCGTACGTGGATGACGTCAC
DMRT3.1	ATTTGACAACATCTCGCTAT
DMRT3.2	GCGATCTGGGCGAATCAAAT
DMRT3.3	CACTGCAGCGCTTCGCTACG
DMRT3.4	TCCCACGCCGGTAGCGTATT
DMRTA1.1	ACTCCTAGGTATCAACCAAT
DMRTA1.2	GTGTTGAGTCTTCTCACACA
DMRTA1.3	GGGTACTAGAGAATCTGCAG
DMRTA1.4	GTATTGTAAAGTATTGGGGA
DMRTA2.1	TGAACACAAGGCAACCTCGT
DMRTA2.2	TCTAGCCCGCTCCGTCTGAG
DMRTA2.3	AGGTGACAATTACCGCGGTT
DMRTA2.4	TTCGGACACTGTAGAATGCG
DMRTB1.1	AACACTTCCTAAGCGCTAGT
DMRTB1.2	CGAATTAACCACAAAGGGTC
DMRTB1.3	TCAGGTGACCCGGGCTGATA
DMRTB1.4	GTCTTCATCTTAGGTGTTAA
DMRTC2.1	TGCTTGGCCCATTTCCCTAC
DMRTC2.2	AGTGGGGAATCGAGGATTAC
DMRTC2.3	GGGGCTTTACACGAGAGCAT
DMRTC2.4	GACTCAACTCGACGCGCTAT
DMTF1.1	GGTATGAAGTGGTGGTAAAC
DMTF1.2	ACTATTTGGGGCGAATATCA
DMTF1.3	CGCGTAGACGTGTTACCTAT
DMTF1.4	CCGGAAGTGACGTAAGCGTC
DNAJC2.1	ATCTTGTATAAGGGTGCATT
DNAJC2.2	CCAGCAAGGTCATGCATATT
DNAJC2.3	TAGCTACCTCTTACACACGA
DNAJC2.4	TGATCGGCACCGAGGTAGTC
DNAJC21.1	GCATGACCCAATCCCGTCCC
DNAJC21.2	AAATAGATCCCTCTTAACTC
DNAJC21.3	CCTCACAATGACACCACCCA
DNAJC21.4	TTCTTAACCCGAACTAACCT
DPF1.1	GCGGAATCCTCAGATCCAAC
DPF1.2	GCTCCAACCCTCACTTTAGT
DPF1.3	GCAAGTTCAAAGATCAGCGG
DPF1.4	TGAATGAAATCGTAGCGCGC
DPF2.1	ATCCGGCATTGAGGGAGGGC
DPF2.2	CCATAGATGTTCCTCTACCT
DPF2.3	GATAGTCTTCGGCGCCTAAG
DPF2.4	ACCTCCGCTTCTGACGTGTA
DPRX.1	CCAAATCACTGATCTCACGG
DPRX.2	GGTATACCCCTGTAGAGTAC
DPRX.3	GATTAAGCCATATTGGGTAC
DPRX.4	ACCTTGGCCGGTTCTGTCAC
DR1.1	GAAAGTACTTGGGTACGATC
DR1.2	TTGTGCTACATAGGCTTGTA
DR1.3	ACTAGGCGTTTCCACTACGA
DR1.4	GCTGCGTGGACTGGCGAAGA
DRAP1.1	TGCACAACCGTAAGTAGCCC
DRAP1.2	GGACGACTTCACGGACCGCT
DRAP1.3	ATGGAACGAGGCACCCCGAC
DRAP1.4	GGAGCTAACGTTCGCTCTTC
DRGX.1	TTCTGACCGACCGGCGAGTC
DRGX.2	TTTCGGAGGGGTATCCGCCC
DRGX.3	TTACTCGCTGTAGACAGCGC
DRGX.4	GTACTGTTCCTAGCCGGGCC
DUXA.1	GCCATTCAGGCTTTCACTCG
DUXA.2	GTATTGAGTGACGGCCAAAT
DUXA.3	GGAGCTGTGCACGGAATAAA
DUXA.4	GTCAGTAATAATTCGATGAG
E2F1.1	TTACTGTTGTCGAGACCCTT
E2F1.2	ACCCGGGTACTTGCTATCTT
E2F1.3	TCTCCAAAGCCTCCTGTAGC
E2F1.4	CTCCACTAAAGGGTATCAAC
E2F2.1	CACCCGTCAGCCGTATGGAT
E2F2.2	GGGTCTGTGTACTAGAGATA
E2F2.3	TCTATTGAGCTCCCATAACC
E2F2.4	AAACTGCGTGCCGCGAAATT
E2F3.1	TTCTATAATCCTCGCTAACC
E2F3.2	GGTACCATTCTACCTTAGTC
E2F3.3	GCCAATAAATGCTGCACGCT
E2F3.4	TGGACCTTGCGAACGACGCC
E2F4.1	CTTCTACCGGCCGGAACAGC
E2F4.2	GCTTGCGCTCCATGCAAGCT
E2F4.3	TAATGGCTGCCGCACTGTCT
E2F4.4	TTTCGGCCGTTTCCGCATAG
E2F5.1	GATTCCTAGGTCCGATTATC
E2F5.2	ATTATAAGCACTAGGGCTGT
E2F5.3	CGACCTCCCGCTACAACGCT
E2F5.4	TGCGGGCGCTTGCAAACAAC
E2F6.1	GGAAATGGCCACGTCCAATA
E2F6.2	AGCACATGCACTGTGTCGGG
E2F6.3	ATTGCAACTGTGCTGCGGGT
E2F6.4	ATCCCTGGGAAGGCAAGCTT
E2F7.1	GTTCTGAGGCGACATTACGG
E2F7.2	CCTGGCTTACCAACCCATTT
E2F7.3	ACAATTTCGCTTCCGCGCGC
E2F7.4	CCGCCCAATTGTTGCCGCCT
E2F8.1	TATAATCCAGCTCATTGACT
E2F8.2	CCGCCCTGCCCAACGTTTAC
E2F8.3	TGCCCAACAGCGCGTAGATC
E2F8.4	CCGGTGGCGAATCAGTTTGC
E4F1.1	AGCAGATACTCCTACCCGAC
E4F1.2	GTTGTGGAGCTCTACGGTTC
E4F1.3	ATTGACAGGACATTTGCTCA
E4F1.4	CACACATGGTCTTTCGCATC
EBF1.1	AAGTTTCTTCCACGGAGAGT
EBF1.2	GTACACATGCCCATGTTGAA
EBF1.3	TGGGTGCGCGAGATCGGTAT
EBF1.4	GGATGTTAAACCGACCGCAA
EBF3.1	AATTCAGATTACACGCGCCA
EBF3.2	CCTAAGGACGACTGAGCGAC
EBF3.3	GCCGCTCCCATATATGGCGC
EBF3.4	AACAACAACAACCGCCGCCG
EBF4.1	GATGGGGTGCTCCGATCATC
EBF4.2	CTCTACCATCCCCCTCGCGA
EBF4.3	GCCGCTCATTTCGACGCCTT
EBF4.4	CCCCGATGATGTCACGTCCC
EGR1.1	CTAGGCCTTTCAGTTAACGC
EGR1.2	TGACGTCCGACTACAGCAAA
EGR1.3	GTTCGCGTTCACTGCGTCTA
EGR1.4	GGGTTCTCGTGCCGTCATCC
EGR2.1	TTCAACCCCCTAGATTCAAC
EGR2.2	ACCACAGGGCAAATCTACTA
EGR2.3	TACTGACCCGTTTCTAGCGG
EGR2.4	TCGCTCCTCTCCACGCACGT
EGR3.1	CTCGATTTGGCTGCCGATTC
EGR3.2	CACGCCGAGCCGGTGTGATT
EGR3.3	TTAAGATCCGCGAGCGGTGC
EGR3.4	TGTCGTAGAGGCTTGGTCGT
EGR4.1	AGACCTAACCCAACGGCCCT
EGR4.2	GCATAAGCAGGCTTCACTGC
EGR4.3	GTACTCAAGGACTACAACGA
EGR4.4	CAGCAAGTGCACTTTCCGCG
EHF.1	AGATGGTAGCTTAACGCCCA
EHF.2	CGGGTGGGTCCACCGCATAT
EHF.3	GGCATTCAGCGTCCAAGTTA
EHF.4	CTGCAAAGGACGCGACTCGG
ELF1.1	ATCCATCTCTACCAAGTAAT
ELF1.2	TGACTTCCAGTAGTCTGCCC
ELF1.3	GGACGCTCTCTTAACTCGCT
ELF1.4	CAAACGCGGATTGAGTCGTC
ELF2.1	CCTGGGTAGTCTGCTAGTAC
ELF2.2	CTCGGACTCTTGTACGCTAG
ELF2.3	GGGCGTTTGCTAGCGAGTTG
ELF2.4	GGGGTATAAATAGCCGGCCG
ELF3.1	TGCGGGATAACCTACTGTCT
ELF3.2	GGAACGTCTTATTCCTCGCA
ELF3.3	AGCCGTAAACACCCGCACGT
ELF3.4	GTTACCGCAGGCGCCTATAA
ELF4.1	CTGGTGCCGACTTCGCCCTA
ELF4.2	GAAGCCCCCTTCTCAAATTG
ELF4.3	GATGGTACGCCAGACACCGC
ELF4.4	AGAGACACACACGTCCCCGC
ELF5.1	GTCACCCCACGTGGATATAT
ELF5.2	GAGGGTCGTCATCACGGCTT
ELF5.3	CAGCTAGTGTTCCATCGGAC
ELF5.4	AGAGGCTAAACTCGGCCCCG
ELK1.1	CATCTAAGCCAACTGCGACC
ELK1.2	TTCAAGAACCGCCTAAGTCC
ELK1.3	TCAACACTCCTTCGCACGTC
ELK1.4	AATCAGCGGTGAGCGTCGGC
ELK3.1	TGGTTCACCACAACAACAGT
ELK3.2	CCCAGGGAGCATATCGAGAA
ELK3.3	CGAAGTATCCCTTAAACCCG
ELK3.4	GTTGCCTGGCCGCACCTTTG
ELK4.1	GAGATGACTGTACTAACTTG
ELK4.2	TGTATCATAACCCTGTAGAC
ELK4.3	TTCACCACGAATTCAATTGT
ELK4.4	AACCCCCCCGAGTAGCGTCT
EMX1.1	CATGTTGTCTGCTCACCGAT
EMX1.2	CCACACTGCCAATTTGGCTC
EMX1.3	CTCACTAAGAAACGGCCCCT
EMX1.4	TGTCCATTTGCACCTCTTAT
EMX2.1	TAATTCTCTCGCACATCAAC
EMX2.2	CCCGATAGGGTACCCGATAG
EMX2.3	TTCGAGCTCGCCTTCGGTTT
EMX2.4	AATCGCGAACGCAGCGACCC
EN1.1	GGGCCGCCGCATTATTCAGC
EN1.2	GCCGAGGGTCTTCCGATACT
EN1.3	CTACAGACGATGCGAGCTAG
EN1.4	AAAGTCCCGCGAGCGCCTAT
EN2.1	GTGCGCCTTGCCCGATAATT
EN2.2	GCGTGGCTGGGGTAACAACC
EN2.3	TCAGGTTGCGCTAAGTGGCC
EN2.4	TGGTCCGCCTATGTACGCTG
EOMES.1	AGCTCTACAACAATGCCCGG
EOMES.2	CGCATCAACGCTGGCACGAC
EOMES.3	CGCAGGGAATCTTAACCGTG
EOMES.4	CGACAGTTTGTCAGTCGAGA
EPAS1.1	CCACGGAACTCGTCCACCCT
EPAS1.2	ACAGCGTGTCCTCAAGTCGT
EPAS1.3	GAGGATTGTACGGCCGCCTC
EPAS1.4	TAAAGATCCTAAGCGCTCGC
ERF.1	GAGGGTCCACACTTGTATGG
ERF.2	CCAGAGGGTTACAATATCCG
ERF.3	CAGCTGGGATTGGGACTATC
ERF.4	CGGGTTAATATCGCACTCCG
ERG.1	TCCGCCGTAAACGCTCGCAC
ERG.2	TTGATAGCGGAAGCTCGCAT
ERG.3	TTGAACAAACAGGCACGCCA
ERG.4	GGGCCACATAATCTATTAAT
ESR1.1	AGGTTGCATACGAAGTTAGC
ESR1.2	AGTTGATTGCAGTCAATTGC
ESR1.3	CAAGTATTGAGAATCACGGC
ESR1.4	TCGGTCTTGGATGATATCTG
ESR2.1	AGGGATGCCTATCGTGCTAC
ESR2.2	CCTCACTCATAAACTGCCTA
ESR2.3	GCTTGTCAACAAGATACCTC
ESR2.4	CCAACCTGTTCTTCGTAGGG
ESRRA.1	GCCCCACTGTGTGAGACTTA
ESRRA.2	TCAAATAATCCACCGTCCAA
ESRRA.3	CGCACAAAGCTGCCGAACCT
ESRRA.4	CCAGCGCCCTAATGCTAATC
ESRRB.1	TCCTCTAGCAGCTATATCCC
ESRRB.2	TTGTTGATGGAATGCCCGGC
ESRRB.3	ACAGCCCCTCTCTATGCCGT
ESRRB.4	AAATTCCCGGGCCTAACGGA
ESRRG.1	TTGTCGGTGAATCGAAGCGG
ESRRG.2	CGGAATCAACCTCCGGCGAT
ESRRG.3	GATGGCGAGATAGCGCGAGC
ESRRG.4	TCGAAGGAGGCTCGCAACAG
ESX1.1	GTTTATGTCCAGTCCAAATC
ESX1.2	TATCATATGCTCACTACCAC
ESX1.3	CTTTCTGTGGCGGATTATCA
ESX1.4	CTATTGTTCTCCTGAACGCA
ETS1.1	CGGTCTATTCATGTGTTTAC
ETS1.2	TATTGAGATCGTTGATGCAT
ETS1.3	AGAATTCCTAACTCTCGATG
ETS1.4	GGAGAATGAAATAGCGTTAT
ETS2.1	GACCTGAGACCTACGTCATC
ETS2.2	ACCCACGTAATGATGATACC
ETS2.3	ACATGATAGACGTACAAGGT
ETS2.4	TCCTGAAGAGCGCGCAGCGA
ETV1.1	GGGCTAGACTGTCAATTACT
ETV1.2	ATTGAGGCAATGGAGCATCC
ETV1.3	TGGAAATGTACTACCGAGCA
ETV1.4	CACCCTTCTGCCGGATTCAA
ETV2.1	GCACTGAACGTGTACTGAAG
ETV2.2	TAAAGTCTAAGCTCTCCGTC
ETV2.3	ACTAGGTGTCAAGGCCTTAC
ETV2.4	GACAGAAGAGGAGTTCTGTT
ETV3.1	ATGTGTTCATACACGTAGGG
ETV3.2	ACTAGTACATTGGTCCCTTC
ETV3.3	GGGCATCAATCAGACATACG
ETV3.4	TTACGCACGCTCGTGGCGAG
ETV3L.1	CTACACACCGAGTGTCAAGT
ETV3L.2	TGAGATAAATTTGCCTGACG
ETV3L.3	TTCTCAAGGCTTAACAGGAT
ETV3L.4	TGATGTGCTCCGGACGAGTG
ETV4.1	AGCCTACCCGATGCTTCTGA
ETV4.2	TTCAGTTGTCAGGGCAGAAC
ETV4.3	AGCTGAGGTTTATAGTGCCC
ETV4.4	ATGAATGAACTCCGGCCGCG
ETV5.1	CATATACAGTTCTCCACGGG
ETV5.2	GTTGGGGCAGTCAACCACGG
ETV5.3	TTCTAGGTCGGCGGACCGGT
ETV5.4	GGACGTGCTGTTGACCAATG
ETV6.1	AGAAACCGTGTACTTTAACC
ETV6.2	AATAGGACTACGACGTGGCA
ETV6.3	TTCGGATTCCGCGTCCTTAC
ETV6.4	ACATTCGAGAGAACTAGCGA
ETV7.1	CAAGTGAGGGAGTAGGCTAC
ETV7.2	AGATGGGAATACCCGTCCAT
ETV7.3	ACGTGTTACTGCGCTTTCTC
ETV7.4	CTTCACAAAGAAACGTGCAT
EVX1.1	GCTCCCATTGAATGCAAAGC
EVX1.2	TGGGGGGCATGAGTCGTCTT
EVX1.3	GGTGTGGGCCTCGCTCGAAT
EVX1.4	GAGAGCGGTGTCGACGGTGA
EVX2.1	CTGCTGTCCGGCGATTAACG
EVX2.2	GGTCCGCGATATTTCGCGGC
EVX2.3	CTGATTAATAGAGCGCGCCG
EVX2.4	TAATATTTAGAGGCGCTCGC
EZH1.1	TTGTTGGTAACTAACACCAT
EZH1.2	GAAGTGCAATTGCTCAAACC
EZH1.3	GGGGGAATCTATGCAATAAC
EZH1.4	CCATGGAAACCGTCGGACTC
EZH2.1	GAGCATCTACTTGGAGTGAT
EZH2.2	GGCGGGGAGGATAGTCAACT
EZH2.3	GCGTAACTGGCCGGCAATCG
EZH2.4	CAACTAAGCGCCGCCCCGAT
FAM170A.1	GAGTTCAGCTACTGTCTATT
FAM170A.2	GCGGTGCTGAGGGTTTGTAG
FAM170A.3	GAAACCACTTGGAGGTGTTG
FAM170A.4	TTGGACCCGCCTTAGTCCGC
FERD3L.1	GCAATTATTCTTAAGGGGGC
FERD3L.2	AAACAATCCGTCTCACTGGA
FERD3L.3	AGAAACCGCCTATTTCTAAC
FERD3L.4	GATTATACAGTGAATCATGC
FEV.1	GGGGAGCTAATACGTGTAGT
FEV.2	CTGGTCAGAATAGGTCATCT
FEV.3	GCAATAAAGTCTCCAACGCG
FEV.4	GTAGCTGCGAGCATCGCTCC
FEZF1.1	TAAACCTGGCTCTACGTCGG
FEZF1.2	AGCGCGTGTTCTCACCGCCT
FEZF1.3	GGAGATCGCCAAAGCGCATC
FEZF1.4	CTTGGCGCACCAATGACTCG
FEZF2.1	ACTCTCAAGCTCCACTACGG
FEZF2.2	ACAGTATCAGTACACCCGCA
FEZF2.3	AGTCGCAGCTACAAAGCTCG
FEZF2.4	ACTAAAGCACCGCGTGGAAC
FIGLA.1	GTCCACACCTTAGCTCCAAC
FIGLA.2	TTGAGCGTTCACTCCTTTAG
FIGLA.3	AGTTAACTAGTCGAGAATCT
FIGLA.4	TACACCGATGGCTCGCAAAT
FIZ1.1	CACCCTGATCATCGATCAAC
FIZ1.2	CTACTCGTAATTCAGACGTT
FIZ1.3	GTGGAATAATTTCCCGCTCG
FIZ1.4	ACCTGCTAGCGTCGACACCG
FLI1.1	GTTGTCTACCAAACTCTTCG
FLI1.2	GCAAAGCATGACATCGGTGT
FLI1.3	GTAGGAGCTACGCGCCTGTG
FLI1.4	TGCAGCCCGTAGGATGTGCA
FOS.1	AAGCTTTGAATTCCCGGGTC
FOS.2	CTATCTATAGCAGGATCGCC
FOS.3	GGCGAGCGAACATTCGCACC
FOS.4	GGTAGCGCTCCGTGACGTAT
FOSB.1	ACCATGCCCTTTGTGCCGAA
FOSB.2	CATGGGCTCTTAAGCCCCAT
FOSB.3	AGTGTACACTGTTATAACGC
FOSB.4	GGGTTTGCATTTCTTGCGAT
FOSL1.1	GCTCCACCGACGGTTAGAGC
FOSL1.2	CAAGGTCTGTAGATGCGTTC
FOSL1.3	AATGTAATTGCCCTACTCGC
FOSL1.4	TTGACGTCCCCCTGCGACAG
FOSL2.1	GTAATCCCAAACAATACTCG
FOSL2.2	GACATTCCGGCCCTCTACGC
FOSL2.3	TCGAAACTCCGGCGGCGAGT
FOSL2.4	TTCCTGCTCTACGAGCGCCG
FOXA1.1	TAGCGTTTCCTTACCGCGAC
FOXA1.2	CTTGGCTCCTACGAGGCTCT
FOXA1.3	CGGATCGGCCTAACGTCACT
FOXA1.4	TCTTTGTGCGGCGGACAAAT
FOXA2.1	AAGGCATATCATTATGCGAA
FOXA2.2	CGAAAGGATCGAGTGCGGCC
FOXA2.3	ACCTAGCAGAGATTCGACGA
FOXA2.4	CCGCCAGCTGAACGACGGTT
FOXA3.1	GATGTTGGAGTAAGCTGCCG
FOXA3.2	GAGTGGTCATACGCCCGGGT
FOXA3.3	ACATTTCTCATTCGACGGAC
FOXA3.4	TGTCTCCTCGCAATCCCGCA
FOXB1.1	GTATTCCTATGGACGAGTCA
FOXB1.2	GTGTGTAACAACTCGGTAGA
FOXB1.3	GCCCGGGTAATGCCACGCAT
FOXB1.4	ACTATCAGATGGTTCGAGGG
FOXC1.1	ACAATCGAGCCGTTTAGTAG
FOXC1.2	TTGTCGGGCCCGGCACCTTT
FOXC1.3	CCGGCCGCCTAAGGAAGCAT
FOXC1.4	GAAGCTGCTGCGCGCGTTCA
FOXC2.1	GGACGCACCTTAGCATTGCA
FOXC2.2	TCCCGCACAGCTAATAGTGA
FOXC2.3	GCCGAGGCGTCTATAGGGAA
FOXC2.4	GGTCTTAGAGCCGACGGATT
FOXD2.1	GCACACCGGGTAGATCCTAT
FOXD2.2	TAAGAACCGAGCCGATGGAC
FOXD2.3	GACGCGCTTGAGTGATCGCG
FOXD2.4	GGGCCGAGACTGGTAGGGTA
FOXD3.1	CGGGCAGCGGAATCGAAATT
FOXD3.2	GAGTTTATCTACGCCCTAAG
FOXD3.3	AAACGGGACTTTCGACTACG
FOXD3.4	TTGGGGCGCCCCGGAAAGAT
FOXE1.1	GAAGCTGCAACTCCCAATAG
FOXE1.2	GATAGCGGATTGCACGGAGT
FOXE1.3	GAGCGCCTTGCCAGCGGTAT
FOXE1.4	GTCCTGAGCCGCGCAACTCT
FOXE3.1	GGCATTTCCGGTATTAAACC
FOXE3.2	ATTCCACACTCGAAGCTCAA
FOXE3.3	TGGTTACCAAATCTGCTAGC
FOXE3.4	TTGGTCTCATCCGTTCGGGT
FOXF1.1	ATAATCCGAGGCTCAATACC
FOXF1.2	TGGAGGTAGCGACCCTTCGC
FOXF1.3	TGACCAGGCGTCTACCGCCT
FOXF1.4	AGATTCCGATTTCTCGCAGA
FOXF2.1	GGGGGATTTGCGGGAAATTC
FOXF2.2	CGAGGCGGACCGTTAGTTAC
FOXF2.3	GAAGTCCGAGAGACAGAGCG
FOXF2.4	CCCGATCCTCGGTTCGAAAG
FOXG1.1	GTTCCAGCTATCATCATTGA
FOXG1.2	CAGACCGTCTCTCGCGTTCT
FOXG1.3	TATCCCTACGCGGTTCCGCG
FOXG1.4	GCTACATGACTTGCCAGCGC
FOXH1.1	CTCTCAGTCCGACGTGCCTA
FOXH1.2	GCCTGGAGCTGAGTTACCCG
FOXH1.3	GAAGGTGAGGCGCGGACTTC
FOXH1.4	AAGCTCAGCCTAGGAGTTTG
FOXI1.1	TAATAGACATACGGCAACAC
FOXI1.2	CTCTGCTCAGTCACGTAGAG
FOXI1.3	GGGTCTTTCGACGTGAAGAC
FOXI1.4	GAAGTGCCCCACCGGTGACT
FOXI2.1	CCAACGTGATAATACAATCG
FOXI2.2	ACAAGGCCATGCCGACACTA
FOXI2.3	AACACCGGGCGAGGAGCGTA
FOXI2.4	GACATGGCCTCGTACTGCGA
FOXI3.1	AACTCTTGTGCAAGTGGAAG
FOXI3.2	CGTGAAACCAAATGCCGGGC
FOXI3.3	CACGTCCGGTCTCGACTGAT
FOXI3.4	GTTATAAGAAGCCGGCTCGC
FOXJ1.1	CTCAACACGGGTGTCGTCAG
FOXJ1.2	TAACCCAGAGAGAACGCGAC
FOXJ1.3	TGGATTACCCTACCCGCACT
FOXJ1.4	CGACTACTTAATACCGGTCC
FOXJ2.1	TTAGATTGACAACTGCAGTT
FOXJ2.2	TGCACGCAGAGCTCAATTCC
FOXJ2.3	CACAACAGTCTTGCCGGCGT
FOXJ2.4	CTGTATCCGGCCAAGTGGCG
FOXJ3.1	AAAGTATTCCTGGACGTGTT
FOXJ3.2	CTGATGGATGCCCCAACTAG
FOXJ3.3	GGCGTCTTTAGCAGGGTAGT
FOXJ3.4	AGTAGTGCCCAGCGCGGTTG
FOXK1.1	CGTGAATGTACGTGACTCTA
FOXK1.2	GTAAACTATCAATCCCTCTA
FOXK1.3	GATCTGAACGATGCCTCGAT
FOXK1.4	TGCGCGAACATGGCCGAAGT
FOXK2.1	CTGGCCACATGGACTGTCCG
FOXK2.2	CTTTCATTCAACAACCAAAC
FOXK2.3	AGCAGCGGCAAAGCTCGGCT
FOXK2.4	ACCCCATGATGCGTGTCGGC
FOXL1.1	CATCTATGAAAGGCGGCGGA
FOXL1.2	GTGTCTCAGAAAGCCGGACG
FOXL1.3	GGCCGTTTGAAATACCGAAA
FOXL1.4	CCGCGATTACATTAAGCATT
FOXL2.1	CTCATTTGTGCCCCGACTGT
FOXL2.2	GTCTCGGGGGAAATCAGCGC
FOXL2.3	TGAACTCTCCCGTGCGCGAC
FOXL2.4	CTGCTCTTAATCGCTGGATC
FOXM1.1	ACATGACACAGCCCATGTTC
FOXM1.2	CTGCCCTAGGCCAGAATTGT
FOXM1.3	TACCGGCCTTCGGGCTACTT
FOXM1.4	CTAGGCGGATCGCGGAAACA
FOXN1.1	CTCATCAAGTTCAGGGGCAT
FOXN1.2	TCGCATCCACATTATTCTGA
FOXN1.3	GAGACTTCTTCGTCGAAGCG
FOXN1.4	GAAACAGAAACTTATGTGGT
FOXN2.1	TACAAGCTGCGGTGTGGATA
FOXN2.2	ACCATGACCATAACCAATAG
FOXN2.3	TGTACCTAGCACTCTGTGAG
FOXN2.4	GCGCACTGCTGCACTCCTAT
FOXN3.1	TGTGTATCTTGACACTCTAT
FOXN3.2	GATCAGACCTAACTCCTACC
FOXN3.3	AGCTGGGAGCCGATTCTCAT
FOXN3.4	AGCTTCTCATCACCCCGTTT
FOXN4.1	ATTTACTGACAGCTCCATTA
FOXN4.2	GATGGGAGCACAGAAGTGTG
FOXN4.3	CCAACTGAGGCTCAAGATGG
FOXN4.4	AAGCGGAGCTGAGCCGTTGG
FOXO1.1	TTTCCGACTACGCTCTGCAA
FOXO1.2	TCGGGCCCACTTATCTCGAC
FOXO1.3	CTACGCTGCCGCCCGACTTA
FOXO1.4	GGACCCGCGAAGTTAAGTTC
FOXO3.1	ACCCCCCACCAGGTCACGAT
FOXO3.2	TAGAGTGGTCATATATAGTG
FOXO3.3	GACGCGCGAAACTCGCAATC
FOXO3.4	TACTGCGGCGAATGGTGCAT
FOXO4.1	AACATACATCTATCACGTAC
FOXO4.2	TGGTCCAAACTTAATGTGCC
FOXO4.3	CTAGGCGATCCCCGAATCAC
FOXO4.4	TAATCCGGTCCACGTCCCGG
FOXP1.1	TAATGTAAGCCAAATGGACG
FOXP1.2	GTGCCCCCCAAGTACTTTGT
FOXP1.3	TAACAACTAGGGCCGAAGAT
FOXP1.4	AAATAAATAAGGCGCGCGAG
FOXP2.1	CCACCATCTGTCGTTAAGCT
FOXP2.2	CGTCGCATATCAGAGAGCGC
FOXP2.3	GCGAGGATGTATCTATCCAC
FOXP2.4	CCGTGGCTTATTGACTTAAT
FOXP3.1	GGCTCTCAGTCGTGCCGTAT
FOXP3.2	GCAGGCGGATGAGCTACATA
FOXP3.3	CGAAGGAGCGGTTCAGCACG
FOXP3.4	GTAGGCGGCGAGACGAAGAC
FOXP4.1	GCTGCCGGTGTGCTCATCAT
FOXP4.2	GCAGGGCAGAACACTACTTA
FOXP4.3	GGCTCTACAGGCACCGACAG
FOXP4.4	GTCCCGCTAGAGCGACATGA
FOXQ1.1	CTGGTAAGCGCCAGCGAGCT
FOXQ1.2	CGGCCTTTGTTGCGAGTCCG
FOXQ1.3	CTGGTAAGCGCCAGCGAGCT
FOXQ1.4	AACTCTGGACGTGACCAGAC
FOXR1.1	CCACTTCACATCCATTGTTA
FOXR1.2	GCCAACTAAATAATTGGTGA
FOXR1.3	ATTGGTGACCTACCGGATTT
FOXR1.4	ACAATCGCATCTGTTAGTAC
FOXR2.1	GAGACAAATTCAACTGGACA
FOXR2.2	ATCACTGTGTCATGTTGACC
FOXR2.3	GGCCAGCAACTTCTATACAG
FOXR2.4	CGTAATATTACCCAACTGAG
FOXS1.1	GCTAGCCAGGCTTCGTGAAT
FOXS1.2	ACACGTATAGTGGTCGTGGA
FOXS1.3	GTCGTGATATGAAAGAGGTC
FOXS1.4	AGGGAGTCGGACCTAGCGTA
GABPA.1	AGGCCAGTAACACTCCTAGC
GABPA.2	TTTGTTGTCCCTAATAAAGG
GABPA.3	AGCTAGCGTCTGCTTCGTTA
GABPA.4	TTCAGTCGGTCGACACTCAC
GABPB1.1	ATCAAATTCCCCATAGCCCT
GABPB1.2	TTGAGCAGAGGAGTAATGCT
GABPB1.3	AGTGGTATTCTAGTAACATC
GABPB1.4	ATGGGTTTAGATAACTCTTC
GATA1.1	ATAACTCTAGCCGTAAGCTG
GATA1.2	TCACTGTTGTTACTACGTGG
GATA1.3	GCTGTTGGCTCCGCGGTAAC
GATA1.4	TGCGGAGGGTTCAGCTGCTT
GATA2.1	AACTGGCGGCCCAAGTCTCA
GATA2.2	TTCCGCCCCAAAGAACGGTA
GATA2.3	GTGGGGTCTTCCGACGAGTT
GATA2.4	CACGGCCAAACAGCCTTACC
GATA3.1	GGCCGCTTGCTTAGCGAGAT
GATA3.2	GGCCCGATCGTGACACGAGA
GATA3.3	ACTCGTGGCCACCTTTAGCA
GATA3.4	GAGCTCTTCCGGGTTGCGAT
GATA4.1	TGTGGGGTTCTGATCCATAA
GATA4.2	TCCTGCTCAACCCGCGCTTT
GATA4.3	GCCTACTTGATCTTGTCATG
GATA4.4	TCCACTGGTACACATACCAA
GATA5.1	GTCCTTTGGCATTAGAAGCG
GATA5.2	CATTCAAATCTCGGTACCCT
GATA5.3	GCGATCACCGACGTGGTGGT
GATA5.4	GATTCCCTGCGGAACGGCTC
GATA6.1	AATTGCAAACTGGACGAGTC
GATA6.2	ATTACGGCCACGCTGAAACT
GATA6.3	GACTAACCTTTACGTACACC
GATA6.4	AACAAACAGCGCTCGCCGAA
GATAD1.1	TCCACAATGCTATTCATGTG
GATAD1.2	CTACTGTCACTGGTAAGGAC
GATAD1.3	ATAGCTGGTTGGGCATTGTT
GATAD1.4	CGGATAGGGCATTTCCGGTC
GBX1.1	GTTTGACTACAGTTACGGTG
GBX1.2	CGCTAATTATCCGCTAATTG
GBX1.3	CTTTCACAAAGCGGCGTGTC
GBX1.4	GGCGCTCCCTCGCTCTCATA
GBX2.1	GTTAATCACGGCGAAATACA
GBX2.2	TACATAACACACGTCCAACC
GBX2.3	ATTAAGCACGTTGAGAACCG
GBX2.4	CTTTCAAGTTTGCGCGGCGC
GCM1.1	ATTAATGGCACACTCCACTG
GCM1.2	TTTAATTCTGGGCATGCTGC
GCM1.3	GTCCCGCTAAACAGAACATG
GCM1.4	GCTCTTGGAACCCTTCTAAA
GCM2.1	GAATCTTCGATCGTCAACCC
GCM2.2	GCTACCACGACGAACGGCTT
GCM2.3	GCGTCCACGCCAACTAACTT
GCM2.4	TGCTCAAAGGTCTACACTCG
GFI1.1	GTTCCAAAGGAACGTTTCGA
GFI1.2	GTTAGACGTTTGGTACGGCA
GFI1.3	CAGGATAAATACGCCCAACG
GFI1.4	CGAGCTACTCCTTAACGCTC
GFI1B.1	ATTTCAGCATGAGTGGAGCG
GFI1B.2	CCAACACCATTCCCCGTGGT
GFI1B.3	CTGCTGCAGTGACAACCTGT
GFI1B.4	TGGCTCTGGTGTCTACACGG
GLI1.1	GGTCTCGCCTACAACATAAG
GLI1.2	ATCACATGTCCTACGGCCTC
GLI1.3	TACCGCAGAGCAGTAGTGTC
GLI1.4	AATATTATCTTTCTCCGACG
GLI2.1	GTTTACAGCCATCAAGATCT
GLI2.2	TTGCTCATCTGAGCTAGCAT
GLI2.3	AATCAACGTCAAATTGTCCC
GLI2.4	TCTACTATGTGCTTGGTGAC
GLI3.1	GAGCTGCTCTGCTCGCAGTT
GLI3.2	ACTTACTCATCCTACGGAGC
GLI3.3	TTGGCCCCGGGAAACGTACC
GLI3.4	AACAGATGTTGCCGGACTCT
GLI4.1	TGAGCCATTTCGGCTTCGGA
GLI4.2	CGAGCTAGTCACACAACGGC
GLI4.3	TTGAAGCTGTCTGGAGGTGC
GLI4.4	ATCCCTACTGGACAGGTTCG
GLIS1.1	GCGGGGAGTCACCTTATATG
GLIS1.2	GACAAACAATTGGGGCCTAT
GLIS1.3	CCCCTCACAGGGATCGATAT
GLIS1.4	CTGTGATGGGTGAGCGCCGA
GLIS2.1	CTAGCCAGTCTTGTCCGTAT
GLIS2.2	CTGCCGGCTAATGTTTAACC
GLIS2.3	AAGCCCCCGGCTCCGGATTT
GLIS2.4	CTCTCTAAGACATCCCCGCA
GLIS3.1	TCTGTTTCTAGTCGTTTAGT
GLIS3.2	TACCACAATGTGTCAATGTT
GLIS3.3	TATAATCTGACAGTCACGCA
GLIS3.4	CCCAGGTGCAGAGTGCTATC
GMEB1.1	GTGACCCTAAGAATGTTAGA
GMEB1.2	CCTGAGCTCTCTGTAGTATC
GMEB1.3	TAAGCCCCCTATTTCGCCTA
GMEB1.4	CGAACTAGAATCTCCCGCGC
GMEB2.1	GAAATCGCGTTTGAACGGCT
GMEB2.2	GTTCCCGTGACATTGCGGTT
GMEB2.3	ATGCTAACCCCCTTACATAC
GMEB2.4	ATGTGTAGGGAGACTCGCTT
GON4L.1	TCTCAAGGAGCATACCACCG
GON4L.2	TCGCCTAGATAGTTTACAAG
GON4L.3	GCCATTTCCTAGTTGGATCG
GON4L.4	AACTGATCTCCGAGCCCGTA
GRHL1.1	AGCATCCTATTCAGGGCTAG
GRHL1.2	GAGAGGCCCCACCACACTAT
GRHL1.3	GCCCGCGCCTCGTAAGTAAG
GRHL1.4	TGCCTGATTGGTCGGCGCTC
GRHL2.1	GACATTTGGGGGATCTCCTT
GRHL2.2	ACCCAGTCCTAGGTTATTAC
GRHL2.3	CTGCTTCCAATGAGCGGTTG
GRHL2.4	TAACAAACTCGGCGATCTTT
GRHL3.1	GGGCCATGCCCATACTACAC
GRHL3.2	CTTGCTTGAACAAGCGTGGC
GRHL3.3	TCCCTTTGAGCTGACGTCCG
GRHL3.4	AACTCTTGGCCTGCCGAGTT
GSC.1	CAGTCCCCTCAGCGATTCAT
GSC.2	CCGAAGTATCGCGCACGGGT
GSC.3	AGAGGTGAAATTACGCGGTC
GSC.4	ATACTGAGTCGACGTCATCC
GSC2.1	CGCTGAAGAATATAGTTATG
GSC2.2	CTAAGTGAGTAGTCAACCCC
GSC2.3	GTGTAGGTCACCAGCATTGT
GSC2.4	ACCTGGGCGGCGAACAAGTC
GSX1.1	GTTTGTTGTGCAACTCGGCG
GSX1.2	GGAAGCTTTCCGGACCGACG
GSX1.3	AACCCCACCCACGCCGTAAC
GSX1.4	CCTTTCAGCACCACTAGCGC
GSX2.1	CAGCTACCTAGGTGAAGACG
GSX2.2	AGCAGTCGGGTACAGAGTAC
GSX2.3	AACCCTTGGGAGGCGCTTAA
GSX2.4	AGTTGTAGGGACGCCCGCTC
GZF1.1	ACACGCACATTCCTCACCAA
GZF1.2	ATGTGCCTCATGCTTACGGA
GZF1.3	CGGACCACGCAACGAACCTA
GZF1.4	CGCAGACTTTAGCTCGCGGT
HAND1.1	CATTGTGTGTACCTACCTAT
HAND1.2	TTACTTTCTCTACCCGCACG
HAND1.3	GCCCGGAGCTCGGCTACATT
HAND1.4	TGCTAGCGCCACTAGACTCT
HAND2.1	CCCATTCCAAGGATTCGATG
HAND2.2	TGGCGTGACCGTTAGTCCCG
HAND2.3	CTCGGACTCTTCCCGGGATT
HAND2.4	CCGTGGAACAAGGCGGGAAC
HBP1.1	GCACTGGGTTGAGTATCCCT
HBP1.2	AATCATTTCAGCTACGCTTT
HBP1.3	TGAGGCTAGGCGCGTTGTAA
HBP1.4	ATACCGTGGTCCTTCTCGCG
HDX.1	GAAGGACAATAGTAGAAGAT
HDX.2	ATAGTGCAATGGTCTTGATG
HDX.3	CTGATGTAACATAAGGCTTG
HDX.4	TATATGCGAGCTATTTGCGC
HELT.1	GGTGCAAGTCGTGTCCAATC
HELT.2	GAGAGCGAATATACCGAGGG
HELT.3	CCGGCGGAACAGCCTATTAA
HELT.4	TCTTATAAAGCGGTCATCTA
HES1.1	TATCTCCAGTGGCAATCCGA
HES1.2	GCAGTTTGACATCAGCCGGC
HES1.3	GCAGCTCTATTACACGCGAA
HES1.4	GTGATCGGTAGCGCAATTCC
HES2.1	GCAGCCTATTTAATCCCACG
HES2.2	TACTGTCTGGCCACCGTTTA
HES2.3	GAAGTCTAGGCAGCGACCCG
HES2.4	CCTTTGTTCCTGCGCGGGGT
HES3.1	TGACGCTGCGAATTCCGCCC
HES3.2	CATCCATAACCCGAGCGGGT
HES3.3	CGCATTAGTCGCCCTAATGT
HES3.4	TTGTCATAGCGGAGCATGCC
HES4.1	TAAGCCCTTTATCTAACAGC
HES4.2	TCCAAGAAGGTCCGATGCAG
HES4.3	AACTATTGCAGTTTCGCTCC
HES4.4	CTCGGTTCCAAGCGGAGTAT
HES5.1	GGCCGTTTAACGCTGTGAAT
HES5.2	GGCCCTGCTACACTCGGATG
HES5.3	ACCTACTCCACCCGTGCGGA
HES5.4	GCAATTTAGCGTGCGCTAAT
HES7.1	GTTTCACACTTAAACAACGC
HES7.2	CTACCCCGTCCGAGCTCACA
HES7.3	CTTTGATCCCGCACGCGTCG
HES7.4	CGAGGGCCTTAGAGTTTGCG
HESX1.1	TCTGCAGAATGGTACGGTTT
HESX1.2	CCATGGCAGACGTATCATAC
HESX1.3	TCACCGCCAAGACACGGCCA
HESX1.4	TTATTGGTTCGCGGCGATGT
HEY1.1	GTAGCAGGTGGTACAACACT
HEY1.2	GGTGAGAATGTACACGAAGC
HEY1.3	CCCATTCTTCTCCATTCATG
HEY1.4	CCCTGCGCCGTGGTAAATCT
HEY2.1	TAATCGCAATTAGGCAGCAT
HEY2.2	TAAATACACCGGTCCGGGCG
HEY2.3	GGTACTTAACCGCTGGCGGT
HEY2.4	CCGCGATTGGCTTGAGCGGA
HEYL.1	GATAATGTAAGGTGCCCCCT
HEYL.2	AGATGCCACTCAGATCGCTG
HEYL.3	AGGTGCCCTTGGAGACTCCC
HEYL.4	CCGTTGTAGGTATGTTCGTG
HHEX.1	AGCTTGTATCTCCCAGAATA
HHEX.2	TTTCCAGCCACTTCGAGGAC
HHEX.3	CGACCAGTGCACCCGGGTTT
HHEX.4	ATAAATGTAGCGCCGCGGCG
HIC1.1	AGTGAATTAACCCGGGGAAT
HIC1.2	TCATTGAAGAGCCGCCCGCG
HIC1.3	CGCGCAACGGTCTTACAGCA
HIC1.4	TCTTTCCGCACACTCTTATC
HIC2.1	TCATGCACAAAGTAAATGTC
HIC2.2	AGTTTCAGATGATAACGTTC
HIC2.3	GAGAAGGAGTAACTAACGCG
HIC2.4	ACATCTGAATGGGCGAGCGG
HIF1A.1	TCAAGAATGAGCTTGAGTAC
HIF1A.2	ATTGAGATCACTGTGTAGTC
HIF1A.3	TCGTCTGTGTGCCGTAGTAG
HIF1A.4	CACAGAACCGCCTCGTCTGA
HIF3A.1	GGTTGCGGAGTGGTGCAAGC
HIF3A.2	GGTTAGCGTTAAACTTCACT
HIF3A.3	AGTGGCCAAAGGATTACAAC
HIF3A.4	CGCTCGCCCAATTAGAGCCG
HINFP.1	CAGGCTTACACCACTAAAGA
HINFP.2	GCACTCAGGATACACACGGT
HINFP.3	GTTAGGTTAGCATAGACACC
HINFP.4	AAAGCGCTAGCTAGCCGCGT
HIVEP1.1	TGGATTGTTTACCCTCTCGA
HIVEP1.2	ACATGATACTGCATGTCATT
HIVEP1.3	ATGTACCATTGGTACAGGTC
HIVEP1.4	ATCTAGTGCACCGCCTACGT
HIVEP2.1	GACAGCGATGCCTTTACTTA
HIVEP2.2	AGATTTGACCTGGCGCGACC
HIVEP2.3	CGATTTGAATACCCCGGCGA
HIVEP2.4	GACTCAGCCAGCGACGTCAT
HIVEP3.1	TCTCTCGGCTGACCGCACCT
HIVEP3.2	GGGGACGACCCAATTAGAGC
HIVEP3.3	TTCTGGTAAAGTCGGGCCAT
HIVEP3.4	AAGGAGCTTCCAAGCGGCCG
HLF.1	TAACATGGACAATTGGTAGA
HLF.2	CACGCTGGACTTCCGTTAGA
HLF.3	AGAGGGTGCTAAGCTCGCCT
HLF.4	GCGCGACGACGCTAAACACG
HLX.1	ATTTAGGTACAGACGACCAA
HLX.2	AACTTGTCCCGCGCGTCCCT
HLX.3	GATTCGTGATTGATACTTTC
HLX.4	CGAGGTCTTCCACTCGTACT
HMBOX1.1	TATGGTCATAGATTGTACGT
HMBOX1.2	TGCCTGCACACACACGCTAA
HMBOX1.3	CTAATCAAACGCCAATCGCG
HMBOX1.4	ATGTGTAGTCCCTACGACTC
HMGA1.1	GGGGAATCGGTCATATCAGA
HMGA1.2	AGAACCTACGCAGCGTTGAG
HMGA1.3	GACTTGTTGCACGAACGAGA
HMGA1.4	AAATCTAGGAGCCGCGTATC
HMX1.1	TGTTGCCCCCTTGACTGCGG
HMX1.2	CGACGGTCCGCTCATCTTCT
HMX1.3	CAATTACGGCCCTTGCCGGC
HMX1.4	AGGTCCGAGCAGTATACCGG
HMX2.1	CGCTGGTATTTCCGATCGCT
HMX2.2	GGCAATACTAACTGCGGGAC
HMX2.3	TGTTAGGTCTAACGAAAGTA
HMX2.4	AGAACGAGCACACTGTGGCG
HMX3.1	TTGCACGCGTTTGTCACCGA
HMX3.2	GACCGCCGTGAGTTAGGTGA
HMX3.3	TATAAGAGCCCGCCTGTTAT
HMX3.4	AACTACGGGGCGCAAAGTCG
HNF1A.1	TTGCACCCACCTAACAAGCT
HNF1A.2	GAAGTGTTCTGATATCGATT
HNF1A.3	ACCAGTCAAGCAGTTGGCGC
HNF1A.4	TTTATCCGTGTGCTTAGCGA
HNF1B.1	CCATCACTACTAGATCCCGT
HNF1B.2	TCTCATTGGGCCGAATGGTG
HNF1B.3	GAAACTCCGATAGCGTTGAA
HNF1B.4	CTAAAGGCGGACTCGCAGCT
HNF4A.1	AGAAGCATATCAGCGGTTGT
HNF4A.2	CACCAGAGATTCACGACGTA
HNF4A.3	GGATGCTGGGAGTTGCATAC
HNF4A.4	GGGCTAGTATACCCTACATC
HNF4G.1	AACAGTGCATAGCATAGTGT
HNF4G.2	GTCCACTAGATGGCAGGTAG
HNF4G.3	GATTAAGCCCGGAGTAAATA
HNF4G.4	TCTGGACCAATGCGTGGCGA
HOMEZ.1	TTGGATGCAGATATGCAGGT
HOMEZ.2	CATGGGCTGCGAATTACGAA
HOMEZ.3	GTTTACAGTGACGCCGCCGA
HOMEZ.4	TCTCTGTTGAAGTCCGCTAT
HOXA1.1	TTTAAACGCCCCGGGAGACG
HOXA1.2	ATTAAGTTTCATGTCGACCC
HOXA1.3	TTGCCACGCTAACAGCTCGT
HOXA1.4	TGAATGTACAGTGCGCAAGA
HOXA10.1	CGCGTGCCTTGACCTTGTCA
HOXA10.2	CACCACACTTCATTCAAGCT
HOXA10.3	CCCCAGAGTGTTTCCACGTC
HOXA10.4	GGTGAACAAGGACTCTCGAG
HOXA11.1	AATTGAACCCGGGGGCGTCT
HOXA11.2	TGCAAGGAACTGGATGTCGC
HOXA11.3	GATCTCGGAATCTATTCGCC
HOXA11.4	TTCACGGATCCGCTTCAAAG
HOXA13.1	TTAGCGGGGTCGCCAACTTT
HOXA13.2	CATACTTCCATCTCCGATTG
HOXA13.3	GCTTCTACGGCGTCGCGAAG
HOXA13.4	GCCCGCTTTGCATACGCCGT
HOXA2.1	GTGAGGAACCACATTGGTCT
HOXA2.2	GAGCTGCCCCCATATCGCTG
HOXA2.3	GTTTCATACCCGTAGGGCTC
HOXA2.4	CGGACCCGGCCCATTGTTAG
HOXA3.1	GACAGTCGGGAAAGCGTCTT
HOXA3.2	GAAGTGTACCTTCCCGTTCC
HOXA3.3	CCCGCATTCCGGCTAAGCGA
HOXA3.4	CCGCTTCGCAATTCGCAACC
HOXA4.1	GCTAATCTTCGCACACCAAC
HOXA4.2	AGAGTGCTGTCCATCGACAT
HOXA4.3	TTCTCAAACAGGGAACGTCG
HOXA4.4	AGCGCGAACTTTGGCGGCGT
HOXA5.1	GGGTTTCTGGAATGTCGGAC
HOXA5.2	GGGAACCCGGCGCTTTGCAA
HOXA5.3	ATCCATGGGTCGAGCTATTA
HOXA5.4	TGTAGTGTTTCTCCGAGGCG
HOXA6.1	CCCGCATTCCGGCTAAGCGA
HOXA6.2	CGATTGTATTCCCCAATAAC
HOXA6.3	TTCCCCAGCAGCCCGAATAG
HOXA6.4	TGCGGCCTGCTGGTGCACAT
HOXA7.1	TTCAACCCGCACCACTCGCG
HOXA7.2	CCATAGTGCAGCAATATCCG
HOXA7.3	AAACAGTGCACCACCGATTA
HOXA7.4	CTAACGAATCTGCCCGCGCC
HOXA9.1	GCTGGCCGTTACATCTGTGC
HOXA9.2	TATTGTAATGCTGCTGTGCG
HOXA9.3	TGGGCGATTCGAAAGCGCCG
HOXA9.4	AACCTCGGCTTATCTCGCGC
HOXB1.1	GTCACCACCAGTCTATTATA
HOXB1.2	AGTGCCTCCTTGACTCCGTT
HOXB1.3	TTCCGTCACAGTCGTCCATT
HOXB1.4	CATACTGCCGAAAGGTTGTA
HOXB13.1	ATCTATGTTGTGCGTAGCAG
HOXB13.2	CAGTTAATTCCTTCCGTGGC
HOXB13.3	GCAACTTATTACTGCGCATC
HOXB13.4	GTCTTGGCCGTCTTGACGCA
HOXB2.1	GCTATCTAAATTGGACCACC
HOXB2.2	TCGGTGAGAGAATCGTTCCA
HOXB2.3	CACGACCGACCGTTTCTGGC
HOXB2.4	TGCCATCAGAGCGAGCTGTC
HOXB3.1	CGAGGTAATGGTCGCCACCG
HOXB3.2	AACGATACCTTCTTACGCGG
HOXB3.3	AAAGGGTGTTTGAACGGGCC
HOXB3.4	AATCTCCGCAGACCGGCTGT
HOXB5.1	CTACTAATAGGCGCGGCGCT
HOXB5.2	TGACGTGGATCGATCCATAG
HOXB5.3	GGACGAAATGAGACGCGACA
HOXB5.4	TGTAACTTCCGAGTCGTGTC
HOXB6.1	CGCTGCCGCCGTTTGAATAT
HOXB6.2	TGTACCGGTCGGTAATCTCC
HOXB6.3	GGGCTTAATCATAGCTGGAT
HOXB6.4	ACATCTCATGTTTGTATCGC
HOXB7.1	ATCGAGGTATCACATGCGCT
HOXB7.2	TTAGTTAGCATGCGCGCTGT
HOXB7.3	CTGGACCGATTCAGTCCGGT
HOXB7.4	TCCACATTACCGGGAGCCGT
HOXB8.1	ACGTCTGGTAAATCGAGAAC
HOXB8.2	GGGGCACTCTGTAACTAGTT
HOXB8.3	CGACATAAATCAATCGGGCG
HOXB8.4	TAATCAAAGACCCGGCTACG
HOXC10.1	GCAAACATTTGTCCCACCGG
HOXC10.2	AAGTCTCCGCGTTTCCCGAG
HOXC10.3	CAGCCAACTTCCGTGACGGG
HOXC10.4	ACCGAATGCGCGGATAATTA
HOXC11.1	CGAGGCGGTTACACTCGGTA
HOXC11.2	ACTTAGCACCTTAGATCTCG
HOXC11.3	TTCGCCAGAGATTTATCGCC
HOXC11.4	TACAGATTTCTCCCCCGATT
HOXC12.1	CCTTTCGAGCTAGGGACGGA
HOXC12.2	TGGGATATGAAATCGCCGGG
HOXC12.3	GTAAATAAACCCCGAGCCAA
HOXC12.4	TATGCTCGCCCATTTCCGCG
HOXC13.1	ACCCTCATCACGCACTTTAC
HOXC13.2	CCAGTGGGTTCGGCTAAACC
HOXC13.3	CTGGATTTGGCCGACGCAAA
HOXC13.4	ATGAAGTGTCCCCGCATGCG
HOXC4.1	CCGCTAGCTAGCTCAACTAT
HOXC4.2	ATAATTGTCCCGCATAGCCC
HOXC4.3	GAAGCACTGGCGTCTCCAAT
HOXC4.4	AAGCGTGACTTACCTTCCCG
HOXC5.1	CTGTTACTTCGCTCGTCCGC
HOXC5.2	TTTCCCCCCAAACTCGGCCG
HOXC5.3	TACTTCGAGGAATTGCAGCC
HOXC5.4	CATATCAAGATGCGTTTCGC
HOXC6.1	CGCCGTCCCATTACCGGAAT
HOXC6.2	TCCCCATGCCAGCTAGATTC
HOXC6.3	TTTACGATCGACTCACAAGT
HOXC6.4	AGCTGAGACAGGCTCGGCAG
HOXC8.1	ACGCAAGCAGCCATCGTTGC
HOXC8.2	GGAAGGTAGCACGGCATGTA
HOXC8.3	CAACAGGTATAAGACCCCCG
HOXC8.4	GAATTCGCCTGGGCTGTTAA
HOXC9.1	GGGGATATCGAACCCTATCT
HOXC9.2	CCAGCCCCGCTAGACCGAAA
HOXC9.3	CGAAAGAGCGACCTCGGTCG
HOXC9.4	GCGATTGTCAGTTCGGAACG
HOXD1.1	GTTCTTACATAGTCGGTTCT
HOXD1.2	TCTAAGAACTTCCGCAGTGC
HOXD1.3	TATCTGTGGCGGCGTGATAA
HOXD1.4	GGTCCCTCGGTTGCGGATGT
HOXD10.1	ACGGAAGGCCACTTCGCGCA
HOXD10.2	GAAGTATCAGATCCGCGAAC
HOXD10.3	CAGTGTGGCCTAGACGAGAT
HOXD10.4	GCGATAAATGCGGTGAGAAG
HOXD11.1	GTGAATCCTCAGCTTATCGC
HOXD11.2	GGCGCTTGTCCGATCGTCCT
HOXD11.3	CTTCACGGTAGGTTCTCGAG
HOXD11.4	CCTCCGAATACTGCGCAAAC
HOXD12.1	GATAGGGAGAATTGCCTCGA
HOXD12.2	GTGAGTTATGGCGACCAATT
HOXD12.3	GCCCAAGTTTGGCGCCCAAA
HOXD12.4	TTGGACGAAACTTTGCCTGC
HOXD13.1	CACATAATTTACAAGCGGGG
HOXD13.2	CATTAGATTCGATGAGCCGA
HOXD13.3	CTACCTTGCGCAATGCTACG
HOXD13.4	CCAACAGGTTAGCTCATCGC
HOXD3.1	AGCTAGACGACTTACCCGGA
HOXD3.2	GCCGTTAACCGTAATGAGAC
HOXD3.3	TCACCGGAGTGTGGACTATC
HOXD3.4	CTTCTACTATGAAGTGGGCG
HOXD8.1	CCACTTTGTGATCGTAAAGC
HOXD8.2	GGTCAACCCGCAAGAAGCGA
HOXD8.3	AACCGGCGCGATCCGAATGC
HOXD8.4	ATGGGCGCGAGATAACCGCG
HOXD9.1	CGCTTTAAGTACGCGGACCA
HOXD9.2	CGCTCCCTACTACGCTGCAG
HOXD9.3	GATGATATATGGGCGGGCAC
HOXD9.4	GGAGGTCCCGAGTTGACCGT
HSF1.1	GAAGGGTGACATCAGAATCA
HSF1.2	CATGGACGATCCCAGGCGAG
HSF1.3	GAGCTGGCTGGCGGTTGTGT
HSF1.4	CACGTTAGACGTTGTAGAAG
HSF2.1	GGGCAAGTACGATTCTTCAC
HSF2.2	TGAAGTAAGACCTACTGCAC
HSF2.3	GGGCCTTTGAGTCATAAGTT
HSF2.4	GGATTGGCTGCGAACGGAAC
HSF5.1	CCCCCACCTTGGGGTAATAA
HSF5.2	ACCTCTTAGAATACGCTGTT
HSF5.3	GGAGAACGGAGGTGCCTATA
HSF5.4	AAACAGTACCCGGCCGACCG
ID1.1	AGATAGAACCCATGTGTATC
ID1.2	GTGAATTTAGTTGGCGTCTC
ID1.3	GCTCAAATATTCCGGAGATC
ID1.4	CGAGGGTGCTCTAGTAGAGC
ID2.1	CCCAAGGATCTAGCGAATCC
ID2.2	AGAGCTGGTGGCAACGAGGT
ID2.3	CTGTCGTTGAATGCGCGCGT
ID2.4	GGATTGGCTGCGAACGCGGA
ID3.1	TAGCTCTGGCGTCTGACGTT
ID3.2	GCTTTCCAACTCATAAAGGG
ID3.3	GAACACTATTTATTCGAGCA
ID3.4	AGATCTGACGCCGAATACCG
ID4.1	GTGGAGCCGTTTAACGTAAA
ID4.2	CTTAATTTGTGTACGCGATA
ID4.3	GGCTATCCCGCCACTCCTAA
ID4.4	CATTTATAAGCCGCGCGCCC
IKZF1.1	CACATTGGCGGATCTATATA
IKZF1.2	CACAGCACACCTCGAATACT
IKZF1.3	TCGGCTGGGCACTCGTAATC
IKZF1.4	CGGGACCTGCGCTTAACCCT
IKZF2.1	AGCCATTCACATTCTTCACG
IKZF2.2	CTCACGAGAATTAGACCATA
IKZF2.3	AAGCGCCATTCTGTATGTCT
IKZF2.4	TGCCCATCAATAGCATCAAT
IKZF3.1	CTAGACACCGTAACTGACAT
IKZF3.2	CTCAAGAACGTGATACCTAA
IKZF3.3	TTCTCCACACTAAGGTCTAA
IKZF3.4	GTTGAGAGCGTGCTATCACG
IKZF4.1	CTTGCACTGGTAGTCATGAT
IKZF4.2	GGGCAATTAGCACTGCACGC
IKZF4.3	CATTGCTGAGCACGCCTCGG
IKZF4.4	GGAGGGAGGTACACTAATGC
IKZF5.1	AGCTGGCATGACCCTATCAT
IKZF5.2	TTTACAGGCTTGCGGTATTA
IKZF5.3	GTCACCGAGTTTCGACTCTT
IKZF5.4	GTACCTCGGACAATTTCGCA
INSM1.1	CGCACCGCGAATCCGGATAG
INSM1.2	CGAACCCCAAGAGTGCGTAG
INSM1.3	CGGGATTGGTTTCGTCGGAG
INSM1.4	GGTACATCTGCCGCACCTAC
INSM2.1	GCTGCACCACGGTTTAGTCA
INSM2.2	TAGATTATTACTGGTGGGTC
INSM2.3	CAGGTTGGTCATGATCAATT
INSM2.4	CCATGAACTCATTGTCATGT
IRF1.1	AAGAATCTGCTTATCATGAC
IRF1.2	CTGCTACAGAGGGCGAGCTT
IRF1.3	TAAAGCGCCATGCCCTACTT
IRF1.4	TAGATTTCTCGCCCGCGTCG
IRF2.1	TATGGTACTCTCTACCAATC
IRF2.2	TCCAGTTCGTTAACCACCAG
IRF2.3	CATGCAGGCCAATGAAAGTA
IRF2.4	CCCTTACGCTAGGTTAACGC
IRF3.1	GACATCTTCGAAGGCGGCTC
IRF3.2	GCTGCGCGGCGAACAAGTAA
IRF3.3	TTCCGCGTTACCTAGGTAGT
IRF3.4	GGGTTCGGAACCTTCCAACT
IRF4.1	GCACTGTGGATGGCACGTTG
IRF4.2	AGCAATCACACGCGAAAGCC
IRF4.3	CCACCCACAGTTCTCGACGT
IRF4.4	TAAAGTTCCTCTTTCGCGCT
IRF5.1	GGGAACATCCCGTACGTGCC
IRF5.2	CTCTTCTCGACTATTGCTCC
IRF5.3	AACTAACTAACAGGCTGTAC
IRF5.4	CAGTGAGCGAGGCCCACTTA
IRF6.1	TGGAGACACTTCCGACACTA
IRF6.2	CATTCGTTTGCAAGGGCTAC
IRF6.3	TTCATCAGTTACTACGGCCT
IRF6.4	TCGACTTAGATCGGACCTTC
IRF7.1	GTGGTCAGCACGGTCATGAT
IRF7.2	CGGAGCAGCACTTGAGTCGG
IRF7.3	ATCTCCATGCTGGGTCGGTT
IRF7.4	CTTGTCTCAACAACTCGCAC
IRF8.1	CGATTTAGAGTCGTAGCGAA
IRF8.2	ACGAATCGTTCACGATACCC
IRF8.3	AGCTAGATGACGGTCCGCCC
IRF8.4	CCCCCGGCCTTAAATTCGCG
IRF9.1	GGCTTGCTTGTTGTGCTCTC
IRF9.2	ATCACTCGGCAGCCACCTAG
IRF9.3	CTATCACGCACGCTTATTGC
IRF9.4	TCGGAGACCACGTGATTTCG
IRX1.1	TCCCTACTTCACCAATTGCG
IRX1.2	TTTGTAGGTTTCTGCGAGCC
IRX1.3	AGCTATAAGCCGGCGTCGAC
IRX1.4	GGCGGCGGGCGACTCTTAAA
IRX2.1	GAGATGCACCCTGGCGACGT
IRX2.2	AAGTTGTAGCATTTCGGTCC
IRX2.3	TGGTCCTTGCGGGCCGAACT
IRX2.4	AAGGAGCGCTCGAGTTTCCG
IRX3.1	GTCCACGCGGCTGCTAATAG
IRX3.2	GCCGCTTCTGCTCACGATAT
IRX3.3	CGCTGAGCGCTGATTGATAG
IRX3.4	GTCGAAACGAAGAATCTCTA
IRX4.1	GTGAGCGGGATTTCGGGATC
IRX4.2	TACGAGTTCTCCGATCGCGT
IRX4.3	GGGCCCGGCTATTGTTTAAC
IRX4.4	AGGAGAAGCACCGTTCGTCG
IRX5.1	AGTCTATTTCAGACGCCGGG
IRX5.2	CTTCTGAGTCGGTGCGCCGA
IRX5.3	CGAGTTGTAGATCCGTAATT
IRX5.4	CTTCCCGGGGTGTAGTCGGT
IRX6.1	GCATAGTGTTGTAGTGCATT
IRX6.2	CTCTAACCTGCGACGTCTCG
IRX6.3	GGAAAGTTTGTTCGCGCCAG
IRX6.4	TTCCGGACCACGCAAGTCGG
ISL1.1	GGTCGCTCCTGTGATCAAAT
ISL1.2	GCCTCAGTGGGTCGGTTTAC
ISL1.3	GGCAGTCCGCGGAGTCAACT
ISL1.4	TTGGTCTGACGCAGAGCGCG
ISL2.1	CCTTTGAGACCCTATTAGGG
ISL2.2	TGCAAGCTGAACTCGCCACG
ISL2.3	GGCGGGGGTGTAATTCGACA
ISL2.4	TTGTTCACCCCGGGCCAATC
ISX.1	CTAGCACTGCCATCAAAGTC
ISX.2	CAAAGAAAGCCTCTACGCGG
ISX.3	GTGCATCACCCGTTACAGTC
ISX.4	AATCCAGACCTTCTCGCGCA
JAZF1.1	TGATGGCCAGAGTATCCTTC
JAZF1.2	GACATAGGTTATTTACCCTA
JAZF1.3	GCACGTATTACCAACTGTGA
JAZF1.4	AAGGATTGCGAGGCGAGACC
JDP2.1	CTTGAACACTAACGAACCCC
JDP2.2	CCGATTAATACATCCAGCCC
JDP2.3	CTCACGGGGGAAACGTCGGA
JDP2.4	GATCTGACATCACTGCGAAA
JUN.1	GAGTTTCCCTGAGCGTGGAT
JUN.2	CGGCGAGAAGACGATCACCG
JUN.3	AGGCGTTAGCTCCGGGTCGT
JUN.4	CTGGAAGCGAGTTCGTCCGC
JUNB.1	TGCCTGGAGAATTGTACCAG
JUNB.2	TGTTTATGAATGTCCGACTG
JUNB.3	TGACTTGCGGGTTCTCGCCC
JUNB.4	GCCCAACCCTGTTTGTCTAA
JUND.1	TCCCCTAGACTCCCGCCATC
JUND.2	CTTGCTCGACAGCGCAGTTA
JUND.3	CGTAGCTACAGGCGCGCTAA
JUND.4	CGTACCCGGCCGAGGCTATA
KCMF1.1	ACTCATCACAAGACTATGAA
KCMF1.2	GAGTCACGACAGATTTGCCG
KCMF1.3	GGAGAGACTGCGGTCCGGTT
KCMF1.4	CGCCGTGACTCGGTCACTCT
KIAA1549.1	GATGCTCTAAATCCCATAGA
KIAA1549.2	GATCTAGGGCCATAGTATCC
KIAA1549.3	GGATCCCGATGTGCGGTCGA
KIAA1549.4	AGCGGCTTGGAGGCTCCGAA
KLF1.1	ACAGTGCGTTCCTTAAGTTT
KLF1.2	GACCTCCACTATAGTGTCGA
KLF1.3	ACACGGTTGCTGCCGTTTAT
KLF1.4	AAGGCGTGGGTCACTGTTTC
KLF10.1	GGGAGTGTCATGATTGCATC
KLF10.2	AGAACCGTAGTCTCGCATTC
KLF10.3	TTTCTCGCCAGACGCGCAAG
KLF10.4	TATCGGCCAATCAGCGACAA
KLF11.1	AGCCCTATCCTTCCGATGTC
KLF11.2	GCTGTCCAAGTTGGCGGGTC
KLF11.3	ATTAGGCAGCCGTCGTTCCT
KLF11.4	CCTATTGGTCGGTGGCGCAC
KLF12.1	CGGCCCCACTATCTGACTTC
KLF12.2	GGGTTTCTGCACGGAGTATG
KLF12.3	GAATTTGTCTCTACCGCTAG
KLF12.4	AGTCATGATGGCATTAGCGT
KLF13.1	GAGGTGGTACCTAATTAGAC
KLF13.2	GTTCGCAAGAATTACGTGCC
KLF13.3	TACTCATGGACCAATGGCGC
KLF13.4	GGCGGCGAAGTGGTCCACAT
KLF14.1	TTGTAGCATCAGGTATAGAG
KLF14.2	GTCACATGAGACAGGTACAT
KLF14.3	TAGGGAATTGGTACCGACCC
KLF14.4	CTGCCCAGAAGTTACGATCG
KLF15.1	GGTGGGGAATCATCCACTAG
KLF15.2	CCACGAAAGGGGGGCCCATT
KLF15.3	GAGAAACGAGGGCGCGCATT
KLF15.4	ACGCGTGTCTCGGACCAATG
KLF16.1	GCAACTCAAGGGTCATAGTG
KLF16.2	AGCACTGAAGTACCGATTTC
KLF16.3	GAGAGCGCCTTCTATACGGG
KLF16.4	GAAGTAATCCACGCACGCCA
KLF17.1	TTTATTTCATCAAACCCCCC
KLF17.2	AGCTGAACTGATAGCTACGC
KLF17.3	GGAGTACCCCTACCGTGTGT
KLF17.4	ATTCCGTGATTGTGGCGTCG
KLF2.1	AGTCCATCAATTGTGTTCCC
KLF2.2	CCCTTTGGGGTCCACGATCC
KLF2.3	CATCCAGAAGGGTTCCCGCG
KLF2.4	GCCCGCCGGCTTATATACCG
KLF3.1	GGAGTTCCGGACGACCTCTA
KLF3.2	CAATTTCACTTAGGTTAGTG
KLF3.3	GGCGAATGACCTTGGAAACG
KLF3.4	TCCGGGCAGTCACATGACGC
KLF4.1	CCAACTAATGCAGTTTGTGC
KLF4.2	CTCGCCCCGACGAATCCATT
KLF4.3	CGTACCTCTCTTACGCACGC
KLF4.4	TATAAGTAAGGAGCGCGCGG
KLF5.1	CTGTACAATAGCTCGGAAAT
KLF5.2	AGCACATTTACTTTACACCG
KLF5.3	ATAGGCTAACCGCTTCGGTC
KLF5.4	AGGACGTCGGCGTTTACGCG
KLF6.1	GAGAATGTATCATACAACCC
KLF6.2	TTAGCAGACTCGAGTGTACA
KLF6.3	CGTTCCTCACGCCGGTCATC
KLF6.4	GCGTGATTGGGCGGTGCGAT
KLF7.1	TAGCACCGTTACAACTACCA
KLF7.2	CAATCAGAATAGCGTGTCGA
KLF7.3	CTTGCACTACGCACGTTGTT
KLF7.4	GCCTGTGGGGAATTCGTGAA
KLF8.1	GTACTGTGTTTGGTGAACTA
KLF8.2	GGCCTTTATAGTCTACTAAA
KLF8.3	AGGAAGTCGCAGGCAACCGC
KLF8.4	GACTGAGAGACTGCCGCCAG
KLF9.1	GTAACTACCTTACTACATGT
KLF9.2	GTTTCAAAGTAAGGATAGCC
KLF9.3	TCGAAACGGAACAGTCGGAT
KLF9.4	ACCAAGTTTGGCCGCGTCGC
KMT2A.1	GCGTCAGAGCCCACGAGATT
KMT2A.2	GCTCTGCACAAACGTTTCGC
KMT2A.3	CTTGCCCTATTATGCGCTCG
KMT2A.4	GAGCCCGCTATACAGCTTGC
KMT2D.1	CGCCCATACAGGTAACCTGT
KMT2D.2	GGGGTGATGGTATGTCACGC
KMT2D.3	GTTCCACGTAATTCATAACG
KMT2D.4	GTGGGTTCCTGCCACGTTCG
LBX1.1	GTCAGGATAGAGTATAGATC
LBX1.2	CTGATATTGGCCTGCAAGAC
LBX1.3	ATGCTCACGGGACCTTATGC
LBX1.4	CTCCAGCTGTTCCGGATGCG
LBX2.1	ATTAAGTGAAACCACCCGGA
LBX2.2	TGGCTCTCCCAAGCTCGGTT
LBX2.3	GGAAGTTATTAGCGCGGCTC
LBX2.4	CCTAGCTCGGCTCCCGATCT
LCORL.1	GAACTGTTCCACGTCTACTC
LCORL.2	ACCTTCACGGTAATCTGCAT
LCORL.3	TGGGTCAGACACGACGACGC
LCORL.4	GCGTGACTAGTCCGCTCCAT
LEF1.1	ACTTGGCAGCAGTAACGCCG
LEF1.2	TACCTTCCCCGTGTCGTGCG
LEF1.3	GGTATATTCTATCCCGGGAT
LEF1.4	TGCACAAGGAGACTTACGCG
LEUTX.1	TTGCTAAGGGAGGACTATTG
LEUTX.2	AACTACATGAAGCATTCACG
LEUTX.3	ATAAGGCGTTCCCGCCATCG
LEUTX.4	GTTCCCCTTAAATTAGTTGA
LHX1.1	GCTTTCCGGTTCGTTCGAAG
LHX1.2	CCAAGACTCAGCGTCGTTGA
LHX1.3	GTGTCAATCGAGAACGGAGA
LHX1.4	CTGCGCGATGCCGGCAGTTT
LHX2.1	GCTTTGTGCACGAGTCTACG
LHX2.2	GCGAGCTAGGGCCCAATTAA
LHX2.3	TTAGGCGCTGGGTCGGCTAC
LHX2.4	GCTAGGGCAGCTACATCGCG
LHX3.1	ACTAAGTGCAGCCGACCACG
LHX3.2	GCGTTACCAGCGACGGGTGT
LHX3.3	CGCCCTGAGCTCCCAATGCT
LHX3.4	GCTGGTGTAGGCTTACCATC
LHX4.1	CATGTCACTAGCCTGTTGCT
LHX4.2	GCGCGCTGGAGTTACTTCGC
LHX4.3	TTCTCCACCTCGTGCGTGCG
LHX4.4	CGGGGTATAAATATTGCGGC
LHX5.1	GGTGAATTGCACTGACTACT
LHX5.2	TAAACCCTATCACAATCGTG
LHX5.3	TCGGGAAGATTCGTGCGCCC
LHX5.4	TGAATAAGGATGCGCGAATT
LHX6.1	CTCCAGGCTTCACCGTTTAC
LHX6.2	GAGAGAGAGACTCTCTCACG
LHX6.3	GTCGTAAATGAGGGCAATTA
LHX6.4	ACACTGCACACAGCTCACTA
LHX8.1	CTCTCCTTGTCGTGTAATGA
LHX8.2	GACTATCAGGCCGTGTATAG
LHX8.3	TTTGCGGTCCTGGGCTAGAC
LHX8.4	TCAAGTAAGGTTCCACCCTC
LHX9.1	ATCCGACTCTTTCGCGTTTA
LHX9.2	GGGACATTTGCCCACCGTAG
LHX9.3	GGGAGACTCCTGCGCGGATA
LHX9.4	AAACGCTAGGAGACGAGCTT
LMX1A.1	GATGACAGCAAGGCGGTTAC
LMX1A.2	CTCAGACTCGTGAATCTTCG
LMX1A.3	CCGGAGCAATCAGTGGACAG
LMX1A.4	CCATGACCCTGAGTTGACTA
LMX1B.1	CTCTTCTTGAGAGCGCGCTT
LMX1B.2	CGAGACCGAGAGGCCGATTC
LMX1B.3	ACCTACCTCGGCCGACAGTC
LMX1B.4	CTCTAAACCGAGCGGCTCCT
LOC100152690.1	TGTAACTACCGAGTGATTTC
LOC100152690.2	AAGATAGTGGAGTAATCGTG
LOC100152690.3	AATTGGACCCTGGGAAGTTA
LOC100152690.4	GACGGGCGCGATTATCTGAT
LOC100154415.1	GAGATCCGTTAACAAATCAG
LOC100154415.2	ATTGTGCCCTCAAGGACATC
LOC100154415.3	TGCGTATTCTCCTTAGATAA
LOC100154415.4	AAATACGTCAGCGCGACCAA
LOC100156073.1	GCACTTTCAGGCATTAATAT
LOC100156073.2	GGTTTGCACCTCGTTCTCGT
LOC100156073.3	GTCCACACTGTGGCAGTGGT
LOC100156073.4	TAACTCACATTGACGTCTTC
LOC100511114.1	GATTATGACCTAACTGTGAA
LOC100511114.2	AAGATATCGACTACCTCCAT
LOC100511114.3	CCTCATCACGCTGCGAGATT
LOC100511114.4	GGCCCGAACACGTTCCTGAA
LOC100514038.1	AATTTCAACATCACCGTACC
LOC100514038.2	GAGGCGACTATATACGCCCG
LOC100514038.3	CTGAGGAATAATACGATGCC
LOC100514038.4	ACGACTCGCCGGGCGCTTAT
LOC100514110.1	CATGATGCAAGGGCATCGGA
LOC100514110.2	GAGTTTCTGTAGTGGTCATC
LOC100514110.3	TTCGTTTCCCCTGTTACGAT
LOC100514110.4	CGCCGCTCACTAGCCTACTG
LOC100514656.1	CAGTTGGAGGTGTCCGTCCT
LOC100514656.2	TGCTGCTGCAGCGGGATTAA
LOC100514656.3	CTAGGTATGATATGTGCGTT
LOC100514656.4	CGATCGACGCCGAGCACTCT
LOC100516085.1	TAGATAAACGATGCTGCTTT
LOC100516085.2	TACACGCTGTCTCATTGCCT
LOC100516085.3	GGATTTGAGGGCATCTCAGA
LOC100516085.4	CCTTGAAGGAGTACAAAGAT
LOC100517129.1	TGAGTTCCAAACCAACCGAC
LOC100517129.2	GTGGGACTGACAATGTTTCC
LOC100517129.3	GGATGGCCTCATCCGTCTTC
LOC100517129.4	CACATGTCATAACGGCTAGA
LOC100517149.1	ACAGTAAAGGTAAGCAACTC
LOC100517149.2	ACTCATGTTATACTCCTCTG
LOC100517149.3	GCGACTCTGCCAGACGTTGC
LOC100517149.4	TCTAAGACCCGCGCTTCGAC
LOC100518738.1	ACATTTCATTCAGCCTGTTG
LOC100518738.2	GGAACAAATTTAGTATGCGG
LOC100518738.3	GACGAAGCTGAACGTCCGCC
LOC100518738.4	GGCATCCACGCCTAACGGAG
LOC100522942.1	TGCTCCTCAGGTACCGCTGT
LOC100522942.2	ACCAAGGCTATTTGACACTC
LOC100522942.3	AAATGCGTAACCAGTATGGG
LOC100522942.4	CTCCGGTCCTTGTCGCCATC
LOC100523635.1	GTACAGGGGTGACTTAAGAC
LOC100523635.2	AACAAGAGGATCCTCTCACA
LOC100523635.3	CATGTTGCAGTTTATAGCAG
LOC100523635.4	AGGTGCTAATGTTAAGCGTG
LOC100523672.1	TGTCTTGGTGGAGTCGTGGT
LOC100523672.2	CTCGATAATGGTACGCTAGT
LOC100523672.3	ACCCATTGTTTCCGCGGTAC
LOC100523672.4	CGCAGCACTAGCCGACTGAA
LOC100525452.1	GTATAAAGTTCAATAGCGGC
LOC100525452.2	GTGACAGGATTGCTCGGACT
LOC100525452.3	AATTTCTCTTACATCGTCTC
LOC100525452.4	GGTAACTTCCACGTATCATA
LOC100526209.1	GAGCCTCCCCAGTTAAACGC
LOC100526209.2	GGCCTGCACCAAATCGCTTT
LOC100526209.3	TACCCTGGGTTCCTTATCGT
LOC100526209.4	GGAGAGCTGCTTAGCCGTGC
LOC100620238.1	AGTCTCACAGTACTTTCGAC
LOC100620238.2	TAGCCTAACAAGATTCCCAA
LOC100620238.3	AGCACCCCTGTATAGAATGC
LOC100620238.4	TAGGATTGGCTACGTCGCTT
LOC100621388.1	AGACAGGGCTTGATCCTGTG
LOC100621388.2	TTCATGTCTAAGCGTATCAT
LOC100621388.3	CACTTCGTTGGTCGATAAAC
LOC100621388.4	TCAGGAATCGGCGCGGTCGT
LOC100623639.1	GCATCTTAAGGATATACCGT
LOC100623639.2	GAGCTTCTAGTGTCGGGAAC
LOC100623639.3	TTTGACCGACAGCGCGTGGT
LOC100623639.4	AGTCTCCTCGCCACTATCAT
LOC100624329.1	CCTCTAGGAGTTCATGCCGT
LOC100624329.2	GCTAGTAAGACCATCGTATA
LOC100624329.3	GTTCTGATAGTGTGTATGAT
LOC100624329.4	GCTATGCTCCATTCTGAACT
LOC100624495.1	TGGTAGATACAGTTTCAAGT
LOC100624495.2	ACTCCGACATCCCCTTGTTA
LOC100624495.3	AGTCAATGTAGGGCGATGGG
LOC100624495.4	AGCAGAGATCCACCGGAAAT
LOC100624806.1	GTTGTCACCCCACCAACCTA
LOC100624806.2	AACTCAGACTGCCACCTTAC
LOC100624806.3	ACCGACAGCTTGGATCCTGT
LOC100624806.4	AGGAATGTATGGTCTCCCAC
LOC100625971.1	TAGCCATGTGGCCCATATTT
LOC100625971.2	CAGTGGTCACTGAGAATCAT
LOC100625971.3	GGGTCTCAGTTTCGCGTTCT
LOC100625971.4	CGCCAATCGCAATGTCGCAC
LOC100627091.1	CATCGGAGCTGTATTATACA
LOC100627091.2	GGGACATTCTCCCTCAACAA
LOC100627091.3	GGACTGTAAGAAACCCTACC
LOC100627091.4	TCGGTAGTCAGACGCTCTTC
LOC100627222.1	GGCCCCAGACGTGTTCGGAT
LOC100627222.2	GGGCCGGCTAACTCCACGAT
LOC100627222.3	AGCAACCACAGACGCTGTTC
LOC100627222.4	ACACTTAACTCGCAGCGCGG
LOC100627967.1	CACGAGCCATTCCATAGTTC
LOC100627967.2	GGTCGGGCTCAAGTCAATAC
LOC100627967.3	GAACCAGAGTTCATGACCAC
LOC100627967.4	TGAGACTCAAGAACGGGATC
LOC100737585.1	GTCAAATAGTCAACCTCCAA
LOC100737585.2	TATCCCTTGATGTCTCATCT
LOC100737585.3	CGGACATCCGCAGAAAGATT
LOC100737585.4	ATATGTCTGCGCCCGGTCGC
LOC100737600.1	ATGGATCGTGATTACGGCCC
LOC100737600.2	GCGTAAGACCTACACCTAGT
LOC100737600.3	ATAGATTATGGGGGTACGAA
LOC100737600.4	GAACCCGAACAAAGCCGCTT
LOC102157657.1	TAAATAAATACTAGCGTGGC
LOC102157657.2	TAGGCTCCTACTGTCAACTC
LOC102157657.3	ATAGTCCAACCACTCATATT
LOC102157657.4	GACTTGCTTAGGCGCGCAAG
LOC102158443.1	CTGCTCCCGTATTAACCGGA
LOC102158443.2	TAACAGTCACTGCTGCTAGT
LOC102158443.3	TCAGGTGTGGACTACGCGAT
LOC102158443.4	CCGGCCGCGCACACTCATTT
LOC102159167.1	CCACCATTCTATCAAGCCGG
LOC102159167.2	TCATCTCTCTCATATGGCCG
LOC102159167.3	AGTGTATAAGTACCTGTCTG
LOC102159167.4	AGGATCCGAGGTTACATCAG
LOC102161965.1	CAATCACACTAGTACATGGG
LOC102161965.2	CTAAGACAGTTATTTGGAGC
LOC102161965.3	TTCTGTGCATCATGGGATTC
LOC102161965.4	TCTCAGTGCATCCCGGACCG
LOC105472974.1	ACTGTGCATGGCCAACTACG
LOC105472974.2	AAACTTACACTCATGGCGGA
LOC105472974.3	TGTACAGGACCCTTACGTGT
LOC105472974.4	ACCAAGGCGAGCCCGCCATT
LOC106508100.1	CCCTGGCCTTAATAAACCAC
LOC106508100.2	AGAGTTGCAATGTAATCTCC
LOC106508100.3	GAGGTTAAGTACCCCGTGAC
LOC106508100.4	CAACCTGTGGGAGTTCGAAT
LOC106510534.1	AATATACTGAAAGGCTTGTC
LOC106510534.2	ATGATCTCAGTTGTGCATCC
LOC106510534.3	ACAGTCTGAGCCAGAACAAA
LOC106510534.4	TGACAGAGGATTACCTCAGC
LYL1.1	CTGCTTATAGCGCTGTCTGC
LYL1.2	GTGGCTCTTTCCGCTTATTC
LYL1.3	CGGGAGCGAGAAGTCCATAT
LYL1.4	CTGCCGGACCTCACGAAGAG
MAEL.1	CTTAATAAACTGCATACAGG
MAEL.2	ACACATCATTGGTAACAACT
MAEL.3	TACAATTTAATAGGCAGGGC
MAEL.4	GCCGCTGCCTTGGTTACTAA
MAF.1	ACAGCGCCACCTTTCGGCAA
MAF.2	GCGGGGGAGTTAACTCGCGT
MAF.3	ATAAGGAGGGCTCGCCTCGC
MAF.4	GCGAGCACATTGGCGTGAGC
MAFA.1	GCTTACCAGGCGCCTAAACC
MAFA.2	GGAGATGCCGCATGTCGAGC
MAFA.3	GCGGGGGCATTTATCTACCA
MAFA.4	GAGTGGGTTCACCCGGAGCA
MAFB.1	CCCCCGAATTCTCGAGATGG
MAFB.2	CCCGGAGCGTACCGTACTAA
MAFB.3	ACGGAACCCTGAATTCGCCG
MAFB.4	GACATCAGGGAGGCGATAAA
MAFF.1	GAAGTTGCCACAACACCGGA
MAFF.2	GACCAGGAATTAGTCAGTCT
MAFF.3	CCAGGGACCATCAACTTACC
MAFF.4	CTCAATCCCAGTTAGAGCGC
MAFG.1	AGTCACCGACCCATTTGTTC
MAFG.2	GCACCGGGGTGATAAGTTAT
MAFG.3	TCCGAGGTCCGTACGCATTA
MAFG.4	TCGCGTCGCCGCTTCATGAA
MAFK.1	CATCCTACCACTCATGCTCA
MAFK.2	TAACCGACGTTCATACGAAG
MAFK.3	AACCCCGTATTCGTTACCTC
MAFK.4	TCTGACACCGCTTCCGGGAT
MATR3.1	CTGGAATCAAGTAGGACTCT
MATR3.2	GATGCTAGGGCCTTTGCGGA
MATR3.3	GGGTGGACGATCCATTCGCC
MATR3.4	ATCCCATCCATCCTTACGGA
MAX.1	TAGGATAATCTATGCCCACC
MAX.2	AGACCATTGTAAGAGCCGCT
MAX.3	GGGCGTAACCCGTCTGCTGT
MAX.4	TCCGCAGACCGCGAGTTGTC
MAZ.1	GTAGCTATCAACTGACGGTG
MAZ.2	AACATCCTGGGTCTCGCCGC
MAZ.3	TTGCCGGGATCCATGGCGGA
MAZ.4	CGTGTTCCCTTGCACGCTGC
MBNL3.1	GGAAAGCTAAGGCGTAGGTA
MBNL3.2	TTCCCTAGTCCCACACGAGC
MBNL3.3	TTTATAGACGGTGCGGATCC
MBNL3.4	GCGCGGGCTTTATTCTTAGG
MECOM.1	AGTCCCGTCTAAGCTGTCGC
MECOM.2	CGGTTGAGAGCTCTCACCAA
MECOM.3	CCCACGACCTCCCGGGTTAT
MECOM.4	ACTCCTCGGGCGAACGATCC
MEF2A.1	GAGTTGGAACCCGATCTTGT
MEF2A.2	GTTAATGGCTAGCTAATGGC
MEF2A.3	TATAAAGACTGTGCTGTTCT
MEF2A.4	ACAGGCATTCAGTACCCAAA
MEF2B.1	ACACACGAGCCCACGCAGGT
MEF2B.2	GACTGGTCAGGCACTATGAG
MEF2B.3	CGGGACTCAGATTTGAGTTT
MEF2B.4	ACAGTCGTTGCCCGCTGTTC
MEF2C.1	GAGCTGCATTTAAGTGCAAC
MEF2C.2	CACCATTAGGTAACTATTCT
MEF2C.3	AGGCCACTCCTAAACGCCCA
MEF2C.4	GATCCCTGTGCACAAGTGTC
MEF2D.1	GGACCCAACATTCCAAGGTA
MEF2D.2	GGGAACCGAGAATCTATGTT
MEF2D.3	AAGCGACAGCTCATAGTTCG
MEF2D.4	GGCCAATGGGAGGAACCCGT
MEIS1.1	GTGAACTTGATGCTACTCCT
MEIS1.2	GCCCGGATACATCACTCGGG
MEIS1.3	AAACTCCCCCTGCGGTCGAC
MEIS1.4	AGCGAAACCCGAAGCGGGCT
MEIS2.1	GCGTATTTGTTGTCGCCAAT
MEIS2.2	TGCCGGGATACTCCGTCGCA
MEIS2.3	TGCCTAACGGGGTCGTGACG
MEIS2.4	TGATATGCAGCGAGTGCGAT
MEIS3.1	GGATACCTGAACCTCCCGAA
MEIS3.2	CACTAGTTGCATAGGCTGCC
MEIS3.3	CCGCTCTGTCTGTGGCTCTT
MEIS3.4	TGGGTTAAGCATCTCCGCGG
MEOX1.1	GCAGGCATTCCAATGCCGTG
MEOX1.2	GGTAAATCCTGGACGAAGCG
MEOX1.3	CTTTCTACTATAGACGGTAG
MEOX1.4	ATAGTTGCCTGCTCGGGTTT
MEOX2.1	TAGAGGAGCTACCCGAGTTT
MEOX2.2	TGCAGCTCATTATGCGAGGC
MEOX2.3	TTCCACTTCCTATCGCCGGC
MEOX2.4	TACATATAAACACTCGGACC
MESP1.1	CCTGGTACATTATTCCGATT
MESP1.2	AGCAGAGGGGCTCGCTCGTA
MESP1.3	CCACTTACCTAGATGAAGCG
MESP1.4	CTCCGGAGAATTATGAGGCT
MESP2.1	GTGCACAAGGCGGCACTCTT
MESP2.2	ATATTTAGCTGACTCATAGC
MESP2.3	CAACGCTCCTGAAGCACCCC
MESP2.4	AAGATGGTTGTTGTAGTCTT
MGA.1	AATGCAAGGTTTCTCGGACT
MGA.2	GATGCAACTACGACCAGCCA
MGA.3	TTCAACGATTCCCGAAGTCC
MGA.4	TGAAGAGTCTGCGCGCGCAC
MIDEAS.1	AAGTCCTAGCAACCGGATGA
MIDEAS.2	TCCGAAGGCTCGATTGGCTT
MIDEAS.3	GGTCTGTGTTAATACCTAGT
MIDEAS.4	GATCAGGAATTCTTCCCGAA
MIER1.1	GATCTGTATTGTTAAGACAG
MIER1.2	AGATGGTTCCACAATGGTAC
MIER1.3	TTAGTGGGGCTGCTAGACTA
MIER1.4	ATCCCAACCCTCGGCGTTAG
MIER3.1	TTATACCGTCACTCTACAAC
MIER3.2	CGAAAGATAGCTTTCGCAGC
MIER3.3	TGGTCGACGGAGTATATTGA
MIER3.4	CCGTCCGCCTACAATTTGGC
MIS18BP1.1	GCCCTTATGGGGATCAGGCG
MIS18BP1.2	GCACAGTTATGCCTTACACT
MIS18BP1.3	AAACTTAAACGGTCCATCCG
MIS18BP1.4	GAGTTTAGGTGGTGCATAGC
MITF.1	ATTGGGTGGTGGCCCGATTC
MITF.2	CATAACCCTGCCATAGGTAA
MITF.3	CTAATCATTGGGCATCGCCC
MITF.4	TCTAAAGTGCTGTGTAATCG
MIXL1.1	GAGCCCGCCAGTTTGCAATA
MIXL1.2	CAAGTGCTATACACGGTCTG
MIXL1.3	TACCGTGGATGACCTCAGAT
MIXL1.4	TAATCGCTTCCGCTGCTCGT
MKX.1	CGGGTTCTCCCCCCCATATG
MKX.2	GTAGTATAATAGGCTAGTAC
MKX.3	TAACGCGTGAGAGCGTCTGC
MKX.4	GGTAAATAAAGCCGCGACGC
MLLT1.1	CTGTAAAGCCTTGGTAAGTG
MLLT1.2	ACAATCGTAGTAAACGTTCT
MLLT1.3	GACCGGGATGATAAATCTCG
MLLT1.4	GGACGAAGCCCGCAGCCAAT
MLLT3.1	CTCACTTAAGCGCCTAGTCC
MLLT3.2	GGCTGGAGCCTAAACGATGG
MLLT3.3	CTCACTTAAGCGCCTAGTCC
MLLT3.4	AGAATTGAAGGCAACGCCTC
MLX.1	AGCCCGATCACGTAGCAACC
MLX.2	AGCAGGATGCGGTCTACGAT
MLX.3	GCTCTTAACCACCGTACTCC
MLX.4	GCGCACCGCGTGACTCTAGT
MLXIP.1	ACATGTTTGCACACCAAATG
MLXIP.2	TAGTCAATGACTTCTCTCGT
MLXIP.3	GTCGCTGAACACCACCGTAA
MLXIP.4	TTGTCCGCCCAGATACGGAA
MLXIPL.1	TATGAAGATTCTGTAGCGCG
MLXIPL.2	TCCAGGATTGGACTGCCTTA
MLXIPL.3	GGGTGCTTGTGGAACGATTG
MLXIPL.4	TCCAACCCAGCCCGCGGTTT
MNT.1	GCCAATGGACAGACTCGTAG
MNT.2	CGCCATCACAATACGTTAAG
MNT.3	GCCCGGTGACGTCGCCTAAT
MNT.4	GTGCGCTCGCCGTCTTGAGT
MNX1.1	AGTGTCAGGGCTCGTTTAGC
MNX1.2	TCGAGAAGGAACTCGGGTTC
MNX1.3	GGTAGGAACACGAACCGCTC
MNX1.4	CTGCGCTTCAAGTGCGCGGA
MSC.1	TTCATTAGGAGCCCGCAACT
MSC.2	ACGAAACATCCCCACGGAGG
MSC.3	GTAGCGACTGCAATATCGAG
MSC.4	CAACTCGAACTGACGGATCC
MSGN1.1	AGAGTCTGCATTGACAAACG
MSGN1.2	GAATTTAGGCAGGTAATATG
MSGN1.3	GGGTTTACTGGTGTCGTCGC
MSGN1.4	GGCTGAGGAAAGTCTCACGC
MSX1.1	GGGCCGCATCGCTAATTGCG
MSX1.2	TTATTACCCGGACGGCGTCC
MSX1.3	CAGCAACCGACTGCGTAGAA
[truncated: 3,057 more rows]
