# Supplementary material for: Establishment of a CRISPR-Based Lentiviral Activation Library for Transcription Factor Screening in Porcine Cells
Source: Animals (Basel). 2024 Dec 25;15(1):19. doi: 10.3390/ani15010019 (PMC11718943; doi:10.3390/ani15010019)
Supplement: Supplementary file 1 [file animals-15-00019-s001.zip › Supplementary Table S3. Transcription factors with activation effect.xlsx]

## Sheet: TF
ID	TF
1	NRL
2	POU5F1
3	PRDM4
4	SALL1
5	KLF7
6	MYB
7	NHLH1
8	ATF1
9	BHLHA15
10	CAMTA1
11	ESRRB
12	FOXO1
13	FOXO3
14	FOXP1
15	GABPA
16	GATA4
17	HIF1A
18	KLF2
19	KLF4
20	KLF5
21	MYC
22	NOBOX
23	NR5A2
24	PRDM14
25	REST
26	SALL4
27	SOX2
28	SP1
29	STAT3
30	TCF7
31	ZSCAN10
